# Supplementary material for: PIK3CA Mutations as a Molecular Target for Hormone Receptor-Positive, HER2-Negative Metastatic Breast Cancer
Source: Front Oncol. 2021 Mar 25;11:644737. doi: 10.3389/fonc.2021.644737 (PMC8027489; doi:10.3389/fonc.2021.644737)
Supplement: Supplementary file 1 [file Table_1.XLSX]

## Sheet: table S1
Sample ID	Protein Change	Mutation Type	Variant Type	Copy #	COSMIC	Start Pos	End Pos	Ref	Var	HGVSc	Allele Freq (T)	Allele Freq (N)	Variant Reads	Ref Reads	Variant Reads (Normal)	Ref Reads (Normal)	# Mut in Sample	dbSNP
TCGA-AN-A046-01	Y1021C	Missense_Mutation	SNP	diploid	38	178952007	178952007	A	G	ENST00000263967.3:c.3062A>G	0.33		40	80		142	5392	rs121913288
TCGA-AN-A046-01	Y1021C	Missense_Mutation	SNP	diploid	38	178952007	178952007	A	G	ENST00000263967.3:c.3062A>G	0.34		42	82			4271	rs121913288
TCGA-AC-A23H-01	D603H	Missense_Mutation	SNP	gain	1	178937419	178937419	G	C	ENST00000263967.3:c.1807G>C	0.14		14	87		68	4260
TCGA-AC-A23H-01	L989V	Missense_Mutation	SNP	gain	4	178951910	178951910	C	G	ENST00000263967.3:c.2965C>G	0.14		14	87		94	4260
TCGA-EW-A2FV-01	H1047R	Missense_Mutation	SNP	diploid	1983	178952085	178952085	A	G	ENST00000263967.3:c.3140A>G	0.23		23	77		77	3876	rs121913279
TCGA-AC-A23H-01	D603H	Missense_Mutation	SNP	gain	1	178937419	178937419	G	C	ENST00000263967.3:c.1807G>C	0.15		16	91		71	3839
TCGA-AC-A23H-01	L989V	Missense_Mutation	SNP	gain	4	178951910	178951910	C	G	ENST00000263967.3:c.2965C>G	0.14		15	91		99	3839
TCGA-AC-A23H-01	D603H	Missense_Mutation	SNP	gain	1	178937419	178937419	G	C	ENST00000263967.3:c.1807G>C	0.15		16	91			3410
TCGA-AC-A23H-01	L989V	Missense_Mutation	SNP	gain	4	178951910	178951910	C	G	ENST00000263967.3:c.2965C>G	0.14		15	91			3410
TCGA-A8-A0A6-01	G118D	Missense_Mutation	SNP	diploid	32	178917478	178917478	G	A	ENST00000263967.3:c.353G>A	0.26		30	84			1985	rs587777790
MBC-MBCProject_7wCjtKIW-Tumor-SM-GQCN4	H1047R	Missense_Mutation	SNP	amp	1983	178952085	178952085	A	G	ENST00000263967.3:c.3140A>G	0.67		48	24			1216	rs121913279
TCGA-AN-A0AK-01	E545K	Missense_Mutation	SNP	diploid	1431	178936091	178936091	G	A	ENST00000263967.3:c.1633G>A	0.39		23	36		56	1122	rs104886003
TCGA-AN-A0AK-01	E545K	Missense_Mutation	SNP	diploid	1431	178936091	178936091	G	A	ENST00000263967.3:c.1633G>A	0.41		25	36		58	1046	rs104886003
MBC_189	E542K	Missense_Mutation	SNP	diploid	787	178936082	178936082	G	A	ENST00000263967.3:c.1624G>A	0.31		27	59		77	935	rs121913273
MBC_189	E726K	Missense_Mutation	SNP	diploid	27	178938934	178938934	G	A	ENST00000263967.3:c.2176G>A	0.38		27	44		61	935	rs867262025
TCGA-AN-A0AK-01	E545K	Missense_Mutation	SNP	diploid	1431	178936091	178936091	G	A	ENST00000263967.3:c.1633G>A	0.41		25	36			908	rs104886003
TCGA-BH-A0HF-01	E542K	Missense_Mutation	SNP		787	178936082	178936082	G	A	ENST00000263967.3:c.1624G>A	0.3		24	55		103	832	rs121913273
TCGA-D8-A27G-01	H1047R	Missense_Mutation	SNP	diploid	1983	178952085	178952085	A	G	ENST00000263967.3:c.3140A>G	0.1		5	45		39	813	rs121913279
TCGA-D8-A27G-01	H1047R	Missense_Mutation	SNP	diploid	1983	178952085	178952085	A	G	ENST00000263967.3:c.3140A>G	0.11		6	49		44	812	rs121913279
MBC_8	E545K	Missense_Mutation	SNP	diploid	1431	178936091	178936091	G	A	ENST00000263967.3:c.1633G>A	0.35		43	81		87	773	rs104886003
TCGA-AO-A03M-01	H1047R	Missense_Mutation	SNP	diploid	1983	178952085	178952085	A	G	ENST00000263967.3:c.3140A>G	0.23		18	60		154	752	rs121913279
MBC-MBCProject_57iLiJIl-Tumor-SM-CGLIV	H1047L	Missense_Mutation	SNP	gain	1983	178952085	178952085	A	T	ENST00000263967.3:c.3140A>T	0.76		123	39			721	rs121913279
MBC-MBCProject_57iLiJIl-Tumor-SM-CGLIV	E81K	Missense_Mutation	SNP	gain	36	178916854	178916854	G	A	ENST00000263967.3:c.241G>A	0.32		89	193			721	rs1057519929
TCGA-D8-A27G-01	H1047R	Missense_Mutation	SNP	diploid	1983	178952085	178952085	A	G	ENST00000263967.3:c.3140A>G	0.11		6	49			712	rs121913279
MBC_45	E545K	Missense_Mutation	SNP	gain	1431	178936091	178936091	G	A	ENST00000263967.3:c.1633G>A	0.36		44	77		140	691	rs104886003
MBC_45	E726K	Missense_Mutation	SNP	gain	27	178938934	178938934	G	A	ENST00000263967.3:c.2176G>A	0.38		30	49		89	691	rs867262025
TCGA-D8-A1J8-01	E545K	Missense_Mutation	SNP	shallowdel	1431	178936091	178936091	G	A	ENST00000263967.3:c.1633G>A	0.58		37	27		86	689	rs104886003
TCGA-D8-A1J8-01	E545K	Missense_Mutation	SNP	shallowdel	1431	178936091	178936091	G	A	ENST00000263967.3:c.1633G>A	0.58		39	28		92	601	rs104886003
TCGA-BH-A0B6-01	E453K	Missense_Mutation	SNP	gain	28	178928079	178928079	G	A	ENST00000263967.3:c.1357G>A	0.22		6	21		19	589	rs1057519925
TCGA-BH-A0B6-01	E81K	Missense_Mutation	SNP	gain	36	178916854	178916854	G	A	ENST00000263967.3:c.241G>A	0.27		19	52		48	589	rs1057519929
TCGA-BH-A0HF-01	E542K	Missense_Mutation	SNP		787	178936082	178936082	G	A	ENST00000263967.3:c.1624G>A	0.3		24	56			551	rs121913273
TCGA-AO-A03M-01	H1047R	Missense_Mutation	SNP	diploid	1983	178952085	178952085	A	G	ENST00000263967.3:c.3140A>G	0.23		19	64			551	rs121913279
TCGA-D8-A1J8-01	E545K	Missense_Mutation	SNP	shallowdel	1431	178936091	178936091	G	A	ENST00000263967.3:c.1633G>A	0.58		39	28			543	rs104886003
MBC_71	E542K	Missense_Mutation	SNP	diploid	787	178936082	178936082	G	A	ENST00000263967.3:c.1624G>A	0.31		33	74		86	505	rs121913273
TCGA-BH-A0B6-01	E453K	Missense_Mutation	SNP	diploid	28	178928079	178928079	G	A	ENST00000263967.3:c.1357G>A	0.22		6	21			484	rs1057519925
TCGA-BH-A0B6-01	E81K	Missense_Mutation	SNP	diploid	36	178916854	178916854	G	A	ENST00000263967.3:c.241G>A	0.27		19	52			484	rs1057519929
MBC_82	E542K	Missense_Mutation	SNP	gain	787	178936082	178936082	G	A	ENST00000263967.3:c.1624G>A	0.4		25	38		24	475	rs121913273
PD4203a	H1047R	Missense_Mutation	SNP		1983	178952085	178952085	A	G	ENST00000263967.3:c.3140A>G							465	rs121913279
PD4120a	H1047R	Missense_Mutation	SNP		1983	178952085	178952085	A	G	ENST00000263967.3:c.3140A>G							455	rs121913279
PD4120a	K111N	Missense_Mutation	SNP		36	178916946	178916946	G	C	ENST00000263967.3:c.333G>C							455	rs1057519934
P-0016773-T01-IM6	G106V	Missense_Mutation	SNP	diploid	18	178916930	178916930	G	T	ENST00000263967.3:c.317G>T	0.13		116	790		547	444	rs1057519930
P-0016773-T01-IM6	Q546H	Missense_Mutation	SNP	diploid	212	178936096	178936096	G	T	ENST00000263967.3:c.1638G>T	0.15	0.0062	136	756	4	643	444	rs1057519940
TCGA-GM-A2D9-01	H1047R	Missense_Mutation	SNP	diploid	1983	178952085	178952085	A	G	ENST00000263967.3:c.3140A>G	0.33		19	39		39	437	rs121913279
TCGA-GM-A2D9-01	E453K	Missense_Mutation	SNP	diploid	28	178928079	178928079	G	A	ENST00000263967.3:c.1357G>A	0.34		23	45		65	437	rs1057519925
TCGA-BH-A2L8-01	G1049R	Missense_Mutation	SNP	diploid	53	178952090	178952090	G	C	ENST00000263967.3:c.3145G>C	0.16		7	37		36	423	rs121913277
TCGA-AC-A5XS-01	E545G	Missense_Mutation	SNP	diploid	1431	178936092	178936092	A	G	ENST00000263967.3:c.1634A>G	0.53		30	27		56	401	rs121913274
TCGA-AC-A5XS-01	E545K	Missense_Mutation	SNP	diploid	1431	178936091	178936091	G	A	ENST00000263967.3:c.1633G>A	0.53		31	27		56	401	rs104886003
TCGA-AC-A5XS-01	C378F	Missense_Mutation	SNP	diploid	10	178922364	178922364	G	T	ENST00000263967.3:c.1133G>T	0.26		10	29		38	401
TCGA-PE-A5DE-01	E545K	Missense_Mutation	SNP	gain	1431	178936091	178936091	G	A	ENST00000263967.3:c.1633G>A	0.2		13	51		53	389	rs104886003
MBC_92	E542K	Missense_Mutation	SNP	diploid	787	178936082	178936082	G	A	ENST00000263967.3:c.1624G>A	0.29		35	86		76	389	rs121913273
TCGA-AC-A5XS-01	E545R	Missense_Mutation	DNP	diploid	1431	178936091	178936092	GA	AG	ENST00000263967.3:c.1633_1634delinsAG	0.52		31	29		50	382
TCGA-AC-A5XS-01	C378F	Missense_Mutation	SNP	diploid	10	178922364	178922364	G	T	ENST00000263967.3:c.1133G>T	0.24		10	31		48	382
TCGA-EW-A1IZ-01	S673T	Missense_Mutation	SNP	diploid	1	178938775	178938775	T	A	ENST00000263967.3:c.2017T>A	0.13		7	48		62	366
TCGA-EW-A1J5-01	E545K	Missense_Mutation	SNP	diploid	1431	178936091	178936091	G	A	ENST00000263967.3:c.1633G>A	0.31		22	48		101	364	rs104886003
TCGA-EW-A1J5-01	E726K	Missense_Mutation	SNP	diploid	27	178938934	178938934	G	A	ENST00000263967.3:c.2176G>A	0.32		19	41		83	364	rs867262025
TCGA-AC-A5XS-01	E545G	Missense_Mutation	SNP	diploid	1431	178936092	178936092	A	G	ENST00000263967.3:c.1634A>G	0.52		31	29			357	rs121913274
TCGA-AC-A5XS-01	E545K	Missense_Mutation	SNP	diploid	1431	178936091	178936091	G	A	ENST00000263967.3:c.1633G>A	0.52		32	29			357	rs104886003
TCGA-AC-A5XS-01	C378F	Missense_Mutation	SNP	diploid	10	178922364	178922364	G	T	ENST00000263967.3:c.1133G>T	0.24		10	31			357
MBC_29	Q546K	Missense_Mutation	SNP	gain	212	178936094	178936094	C	A	ENST00000263967.3:c.1636C>A	0.54		87	73		78	345	rs121913286
MBC_29	H1047R	Missense_Mutation	SNP	gain	1983	178952085	178952085	A	G	ENST00000263967.3:c.3140A>G	0.55	0.0044	213	173	1	225	345	rs121913279
TCGA-GM-A2D9-01	H1047R	Missense_Mutation	SNP	diploid	1983	178952085	178952085	A	G	ENST00000263967.3:c.3140A>G	0.34		21	41		43	344	rs121913279
TCGA-GM-A2D9-01	E453K	Missense_Mutation	SNP	diploid	28	178928079	178928079	G	A	ENST00000263967.3:c.1357G>A	0.35		25	47		68	344	rs1057519925
TCGA-E2-A10C-01	E545K	Missense_Mutation	SNP	shallowdel	1431	178936091	178936091	G	A	ENST00000263967.3:c.1633G>A	0.36		20	35		121	332	rs104886003
TCGA-BH-A0HA-01	E110del	In_Frame_Del	DEL	diploid		178916938	178916940	GAA	-	ENST00000263967.3:c.328_330del	0.37		49	85		105	331
TCGA-A2-A0YK-01	H1047L	Missense_Mutation	SNP	diploid	1983	178952085	178952085	A	T	ENST00000263967.3:c.3140A>T	0.1		12	104		111	317	rs121913279
brca_smc_2018_BB01_111	E545K	Missense_Mutation	SNP		1431	178936091	178936091	G	A	ENST00000263967.3:c.1633G>A							313	rs104886003
brca_smc_2018_BB01_111	E970K	Missense_Mutation	SNP		6	178948136	178948136	G	A	ENST00000263967.3:c.2908G>A							313
MBC_31	E545K	Missense_Mutation	SNP	diploid	1431	178936091	178936091	G	A	ENST00000263967.3:c.1633G>A	0.25		23	70		98	307	rs104886003
TCGA-A2-A25A-01	E542K	Missense_Mutation	SNP	diploid	787	178936082	178936082	G	A	ENST00000263967.3:c.1624G>A	0.17		21	106		65	301	rs121913273
TCGA-EW-A1J5-01	E545K	Missense_Mutation	SNP	diploid	1431	178936091	178936091	G	A	ENST00000263967.3:c.1633G>A	0.32		24	52			291	rs104886003
TCGA-EW-A1J5-01	E726K	Missense_Mutation	SNP	diploid	27	178938934	178938934	G	A	ENST00000263967.3:c.2176G>A	0.32		20	43			291	rs867262025
TCGA-E2-A10C-01	E545K	Missense_Mutation	SNP	shallowdel	1431	178936091	178936091	G	A	ENST00000263967.3:c.1633G>A	0.36		22	39		130	285	rs104886003
TCGA-E2-A10C-01	E545K	Missense_Mutation	SNP	diploid	1431	178936091	178936091	G	A	ENST00000263967.3:c.1633G>A							281	rs104886003
TCGA-GM-A2D9-01	H1047R	Missense_Mutation	SNP	diploid	1983	178952085	178952085	A	G	ENST00000263967.3:c.3140A>G	0.34		21	41			279	rs121913279
TCGA-BH-A2L8-01	G1049R	Missense_Mutation	SNP	diploid	53	178952090	178952090	G	C	ENST00000263967.3:c.3145G>C	0.15		7	39			279	rs121913277
TCGA-GM-A2D9-01	E453K	Missense_Mutation	SNP	diploid	28	178928079	178928079	G	A	ENST00000263967.3:c.1357G>A	0.35		25	47			279	rs1057519925
TCGA-PE-A5DE-01	E545K	Missense_Mutation	SNP	gain	1431	178936091	178936091	G	A	ENST00000263967.3:c.1633G>A	0.2		14	55			266	rs104886003
TCGA-BH-A0HA-01	E110del	In_Frame_Del	DEL	diploid		178916938	178916940	GAA	-	ENST00000263967.3:c.328_330del	0.31		45	100		123	257
TCGA-E2-A10C-01	E545K	Missense_Mutation	SNP	shallowdel	1431	178936091	178936091	G	A	ENST00000263967.3:c.1633G>A	0.36		22	39			249	rs104886003
MBC_188	H1047R	Missense_Mutation	SNP	diploid	1983	178952085	178952085	A	G	ENST00000263967.3:c.3140A>G	0.42		95	132		219	248	rs121913279
MBC_145	E542K	Missense_Mutation	SNP	gain	787	178936082	178936082	G	A	ENST00000263967.3:c.1624G>A	0.38		30	48		36	246	rs121913273
PD4127a	E545K	Missense_Mutation	SNP		1431	178936091	178936091	G	A	ENST00000263967.3:c.1633G>A							235	rs104886003
MBC-MBCProject_goSDCjUM-Tumor-SM-DL4BH	E542K	Missense_Mutation	SNP	amp	787	178936082	178936082	G	A	ENST00000263967.3:c.1624G>A	0.07		10	132			234	rs121913273
TCGA-EW-A1IZ-01	S673T	Missense_Mutation	SNP	diploid	1	178938775	178938775	T	A	ENST00000263967.3:c.2017T>A	0.15		9	51			230
TCGA-BH-A0HA-01	E110del	In_Frame_Del	DEL	diploid		178916938	178916940	GAA	-	ENST00000263967.3:c.328_330del	0.31		45	100			229
TCGA-A8-A08R-01	F614I	Missense_Mutation	SNP	gain	1	178937452	178937452	T	A	ENST00000263967.3:c.1840T>A	0.12		30	226		147	227
TCGA-C8-A8HQ-01	E545K	Missense_Mutation	SNP	diploid	1431	178936091	178936091	G	A	ENST00000263967.3:c.1633G>A	0.32		25	53		82	216	rs104886003
TCGA-A8-A06Q-01	H1047R	Missense_Mutation	SNP	gain	1983	178952085	178952085	A	G	ENST00000263967.3:c.3140A>G	0.46		46	54		75	214	rs121913279
TCGA-A2-A0EQ-01	H1047R	Missense_Mutation	SNP	shallowdel	1983	178952085	178952085	A	G	ENST00000263967.3:c.3140A>G	0.33		36	74		77	212	rs121913279
TCGA-A7-A26E-01	E545K	Missense_Mutation	SNP	diploid	1431	178936091	178936091	G	A	ENST00000263967.3:c.1633G>A	0.34		28	54			208	rs104886003
TCGA-A2-A0YK-01	H1047L	Missense_Mutation	SNP	diploid	1983	178952085	178952085	A	T	ENST00000263967.3:c.3140A>T	0.11		13	108		118	207	rs121913279
TCGA-D8-A1Y1-01	E542K	Missense_Mutation	SNP	shallowdel	787	178936082	178936082	G	A	ENST00000263967.3:c.1624G>A	0.63		40	24		51	203	rs121913273
TCGA-D8-A1Y1-01	E542K	Missense_Mutation	SNP	shallowdel	787	178936082	178936082	G	A	ENST00000263967.3:c.1624G>A	0.64		44	25		57	200	rs121913273
TCGA-BH-A0HA-01	E110del	In_Frame_Del	DEL	diploid		178916938	178916940	GAA	-	ENST00000263967.3:c.328_330del							200
MBC-MBCProject_3jhES9fq-Tumor-SM-AXGIU	E545K	Missense_Mutation	SNP	diploid	1431	178936091	178936091	G	A	ENST00000263967.3:c.1633G>A	0.19		18	76			196	rs104886003
TCGA-A8-A08L-01	H1047R	Missense_Mutation	SNP	gain	1983	178952085	178952085	A	G	ENST00000263967.3:c.3140A>G	0.56		189	150		164	196	rs121913279
TCGA-LD-A74U-01	E545K	Missense_Mutation	SNP	diploid	1431	178936091	178936091	G	A	ENST00000263967.3:c.1633G>A	0.21		22	85		117	194	rs104886003
TCGA-LD-A74U-01	C420R	Missense_Mutation	SNP	diploid	52	178927980	178927980	T	C	ENST00000263967.3:c.1258T>C	0.27		8	22		27	194	rs121913272
TCGA-A8-A0A7-01	E726K	Missense_Mutation	SNP	diploid	27	178938934	178938934	G	A	ENST00000263967.3:c.2176G>A	0.13		16	105		124	194	rs867262025
TCGA-D8-A1JK-01	E545K	Missense_Mutation	SNP	diploid	1431	178936091	178936091	G	A	ENST00000263967.3:c.1633G>A	0.25		23	69		59	192	rs104886003
SA214	H1047R	Missense_Mutation	SNP		1983	178952085	178952085	A	G	ENST00000263967.3:c.3140A>G							191	rs121913279
TCGA-C8-A274-01	H1047R	Missense_Mutation	SNP	diploid	1983	178952085	178952085	A	G	ENST00000263967.3:c.3140A>G	0.59		32	22		32	188	rs121913279
TCGA-A8-A06Q-01	H1047R	Missense_Mutation	SNP	gain	1983	178952085	178952085	A	G	ENST00000263967.3:c.3140A>G	0.48		48	53		77	185	rs121913279
TCGA-A2-A0EY-01	G118D	Missense_Mutation	SNP	gain	32	178917478	178917478	G	A	ENST00000263967.3:c.353G>A	0.39		36	56		77	182	rs587777790
TCGA-A8-A08L-01	H1047R	Missense_Mutation	SNP	amp	1983	178952085	178952085	A	G	ENST00000263967.3:c.3140A>G	0.56		193	154		168	181	rs121913279
TCGA-A1-A0SI-01	H1047R	Missense_Mutation	SNP	gain	1983	178952085	178952085	A	G	ENST00000263967.3:c.3140A>G	0.4		20	30		31	179	rs121913279
TCGA-A1-A0SI-01	E726K	Missense_Mutation	SNP	gain	27	178938934	178938934	G	A	ENST00000263967.3:c.2176G>A	0.41		19	27		46	179	rs867262025
MBC_162	G1007R	Missense_Mutation	SNP	gain	14	178951964	178951964	G	C	ENST00000263967.3:c.3019G>C	0.46	0.0081	149	175	1	123	177
TCGA-GM-A2DH-01	Q546R	Missense_Mutation	SNP	amp	212	178936095	178936095	A	G	ENST00000263967.3:c.1637A>G	0.46		78	93		58	174	rs397517201
MBC-MBCProject_JGcLUJiA-Tumor-SM-GQAYN	H1047R	Missense_Mutation	SNP	diploid	1983	178952085	178952085	A	G	ENST00000263967.3:c.3140A>G	0.29		37	92			174	rs121913279
TCGA-GM-A2DH-01	G1007R	Missense_Mutation	SNP	amp	14	178951964	178951964	G	C	ENST00000263967.3:c.3019G>C	0.22		39	139		112	174
TCGA-AC-A3W6-01	G118D	Missense_Mutation	SNP	diploid	32	178917478	178917478	G	A	ENST00000263967.3:c.353G>A	0.13		7	46		50	169	rs587777790
MBC-MBCProject_ZdudUNFZ-Tumor-SM-CGLPS	E545K	Missense_Mutation	SNP	diploid	1431	178936091	178936091	G	A	ENST00000263967.3:c.1633G>A	0.51		47	46			168	rs104886003
TCGA-A8-A06Q-01	H1047R	Missense_Mutation	SNP	gain	1983	178952085	178952085	A	G	ENST00000263967.3:c.3140A>G							167	rs121913279
TCGA-BH-A0W7-01	H1047R	Missense_Mutation	SNP	diploid	1983	178952085	178952085	A	G	ENST00000263967.3:c.3140A>G	0.26		45	131		84	166	rs121913279
TCGA-A1-A0SI-01	H1047R	Missense_Mutation	SNP	gain	1983	178952085	178952085	A	G	ENST00000263967.3:c.3140A>G	0.4		21	31		32	166	rs121913279
TCGA-BH-A0W7-01	E726K	Missense_Mutation	SNP	diploid	27	178938934	178938934	G	A	ENST00000263967.3:c.2176G>A	0.22		41	148		106	166	rs867262025
TCGA-A1-A0SI-01	E726K	Missense_Mutation	SNP	gain	27	178938934	178938934	G	A	ENST00000263967.3:c.2176G>A	0.42		20	28		46	166	rs867262025
MBC-MBCProject_qmu6TYto-Tumor-SM-DL3BW	H1047R	Missense_Mutation	SNP	diploid	1983	178952085	178952085	A	G	ENST00000263967.3:c.3140A>G	0.3		28	65			165	rs121913279
TCGA-A8-A06Q-01	H1047R	Missense_Mutation	SNP	gain	1983	178952085	178952085	A	G	ENST00000263967.3:c.3140A>G	0.46		48	57			164	rs121913279
TCGA-A8-A08L-01	H1047R	Missense_Mutation	SNP	gain	1983	178952085	178952085	A	G	ENST00000263967.3:c.3140A>G							164	rs121913279
MBC_172	H1047R	Missense_Mutation	SNP	diploid	1983	178952085	178952085	A	G	ENST00000263967.3:c.3140A>G	0.33		91	185		176	163	rs121913279
TCGA-A2-A0EY-01	G118D	Missense_Mutation	SNP	gain	32	178917478	178917478	G	A	ENST00000263967.3:c.353G>A	0.4		38	57		83	163	rs587777790
TCGA-D8-A1Y1-01	E542K	Missense_Mutation	SNP	shallowdel	787	178936082	178936082	G	A	ENST00000263967.3:c.1624G>A	0.64		44	25			162	rs121913273
TCGA-E2-A1IN-01	E542K	Missense_Mutation	SNP	diploid	787	178936082	178936082	G	A	ENST00000263967.3:c.1624G>A	0.44		36	45		88	162	rs121913273
TCGA-E2-A1IN-01	C901F	Missense_Mutation	SNP	diploid	11	178947827	178947827	G	T	ENST00000263967.3:c.2702G>T	0.12		12	88		118	162
TCGA-D8-A1JK-01	E545K	Missense_Mutation	SNP	diploid	1431	178936091	178936091	G	A	ENST00000263967.3:c.1633G>A	0.25		25	74		63	160	rs104886003
PD4601a	H1047R	Missense_Mutation	SNP		1983	178952085	178952085	A	G	ENST00000263967.3:c.3140A>G							158	rs121913279
MBC_30	H1047R	Missense_Mutation	SNP	amp	1983	178952085	178952085	A	G	ENST00000263967.3:c.3140A>G	0.71	0.0069	289	116	2	287	157	rs121913279
TCGA-E2-A1IN-01	E542K	Missense_Mutation	SNP	diploid	787	178936082	178936082	G	A	ENST00000263967.3:c.1624G>A	0.46		41	49		92	156	rs121913273
TCGA-E2-A1IN-01	C901F	Missense_Mutation	SNP	diploid	11	178947827	178947827	G	T	ENST00000263967.3:c.2702G>T	0.13		14	92		128	156
TCGA-A8-A08L-01	H1047R	Missense_Mutation	SNP	amp	1983	178952085	178952085	A	G	ENST00000263967.3:c.3140A>G	0.56		193	154			155	rs121913279
MBC-MBCProject_e4SaTnIW-Tumor-SM-DL4KA	T1025A	Missense_Mutation	SNP	diploid	39	178952018	178952018	A	G	ENST00000263967.3:c.3073A>G	0.32		87	181			154	rs397517202
MBC-MBCProject_3MUnT7Ty-Tumor-SM-CGLLE	E542K	Missense_Mutation	SNP	diploid	787	178936082	178936082	G	A	ENST00000263967.3:c.1624G>A	0.17		10	49			153	rs121913273
MBC-MBCProject_JGcLUJiA-Tumor-SM-GQAF6	H1047R	Missense_Mutation	SNP	diploid	1983	178952085	178952085	A	G	ENST00000263967.3:c.3140A>G	0.26		28	79			153	rs121913279
TCGA-C8-A12T-01	E542K	Missense_Mutation	SNP	diploid	787	178936082	178936082	G	A	ENST00000263967.3:c.1624G>A	0.37		41	69		74	153	rs121913273
TCGA-XX-A89A-01	E542K	Missense_Mutation	SNP	shallowdel	787	178936082	178936082	G	A	ENST00000263967.3:c.1624G>A	0.27		21	57		69	151	rs121913273
PD4119a	E545D	Missense_Mutation	SNP		1431	178936093	178936093	G	C	ENST00000263967.3:c.1635G>C							150	rs121913275
TCGA-C8-A274-01	H1047R	Missense_Mutation	SNP	diploid	1983	178952085	178952085	A	G	ENST00000263967.3:c.3140A>G	0.6		35	23		33	149	rs121913279
TCGA-AC-A3W6-01	G118D	Missense_Mutation	SNP	diploid	32	178917478	178917478	G	A	ENST00000263967.3:c.353G>A	0.13		7	46			148	rs587777790
MBC-MBCProject_JGcLUJiA-Tumor-SM-GQBDH	H1047R	Missense_Mutation	SNP	diploid	1983	178952085	178952085	A	G	ENST00000263967.3:c.3140A>G	0.15		12	69			147	rs121913279
MBC_109	E545K	Missense_Mutation	SNP	diploid	1431	178936091	178936091	G	A	ENST00000263967.3:c.1633G>A	0.7		52	22		48	146	rs104886003
MBC_109	E726K	Missense_Mutation	SNP	diploid	27	178938934	178938934	G	A	ENST00000263967.3:c.2176G>A	0.63		93	54		64	146	rs867262025
TCGA-A2-A0YK-01	H1047L	Missense_Mutation	SNP	diploid	1983	178952085	178952085	A	T	ENST00000263967.3:c.3140A>T							145	rs121913279
TCGA-A8-A08R-01	F614I	Missense_Mutation	SNP	gain	1	178937452	178937452	T	A	ENST00000263967.3:c.1840T>A	0.12		33	243		160	141
brca_smc_2018_BB01_047	E545K	Missense_Mutation	SNP		1431	178936091	178936091	G	A	ENST00000263967.3:c.1633G>A							140	rs104886003
TCGA-A2-A0EY-01	G118D	Missense_Mutation	SNP	gain	32	178917478	178917478	G	A	ENST00000263967.3:c.353G>A	0.4		38	57			140	rs587777790
TCGA-A2-A0EY-01	G118D	Missense_Mutation	SNP	gain	32	178917478	178917478	G	A	ENST00000263967.3:c.353G>A							140	rs587777790
TCGA-5L-AAT0-01	H1047L	Missense_Mutation	SNP	diploid	1983	178952085	178952085	A	T	ENST00000263967.3:c.3140A>T	0.22		10	35		19	139	rs121913279
MBC_79	G118D	Missense_Mutation	SNP	gain	32	178917478	178917478	G	A	ENST00000263967.3:c.353G>A	0.24		39	125		118	139	rs587777790
MBC_28	N345K	Missense_Mutation	SNP	gain	73	178921553	178921553	T	A	ENST00000263967.3:c.1035T>A	0.69		99	44		81	136	rs121913284
TCGA-AO-A0JC-01	R108H	Missense_Mutation	SNP	diploid	33	178916936	178916936	G	A	ENST00000263967.3:c.323G>A	0.04		10	213		167	136	rs886042002
MBC_36	H1047R	Missense_Mutation	SNP	diploid	1983	178952085	178952085	A	G	ENST00000263967.3:c.3140A>G	0.24		65	205		267	134	rs121913279
TCGA-A2-A0YK-01	H1047L	Missense_Mutation	SNP	diploid	1983	178952085	178952085	A	T	ENST00000263967.3:c.3140A>T	0.11		13	108			134	rs121913279
TCGA-A2-A0CR-01	E542K	Missense_Mutation	SNP	diploid	787	178936082	178936082	G	A	ENST00000263967.3:c.1624G>A	0.12		6	45		42	134	rs121913273
TCGA-E2-A108-01	G118D	Missense_Mutation	SNP	diploid	32	178917478	178917478	G	A	ENST00000263967.3:c.353G>A	0.09		20	205		259	134	rs587777790
TCGA-D8-A1JG-01	P447_L455del	In_Frame_Del	DEL	shallowdel		178928060	178928086	GCCAGTACCTCATGGATTAGAAGATTT	-	ENST00000263967.3:c.1340_1366del	0.3		21	50		107	133
PD4596a	H1047R	Missense_Mutation	SNP		1983	178952085	178952085	A	G	ENST00000263967.3:c.3140A>G							132	rs121913279
TCGA-E2-A159-01	E542K	Missense_Mutation	SNP	gain	787	178936082	178936082	G	A	ENST00000263967.3:c.1624G>A	0.21		51	190		154	132	rs121913273
TCGA-E2-A159-01	E542G	Missense_Mutation	SNP	gain	787	178936083	178936083	A	G	ENST00000263967.3:c.1625A>G	0.21		51	189		154	132	rs1057519927
TCGA-A1-A0SI-01	H1047R	Missense_Mutation	SNP	gain	1983	178952085	178952085	A	G	ENST00000263967.3:c.3140A>G	0.4		21	31			130	rs121913279
TCGA-AC-A5EH-01	H1047R	Missense_Mutation	SNP	diploid	1983	178952085	178952085	A	G	ENST00000263967.3:c.3140A>G	0.29		7	17		23	130	rs121913279
TCGA-BH-A0W7-01	H1047R	Missense_Mutation	SNP	diploid	1983	178952085	178952085	A	G	ENST00000263967.3:c.3140A>G	0.26		48	139		86	130	rs121913279
TCGA-A1-A0SI-01	E726K	Missense_Mutation	SNP	gain	27	178938934	178938934	G	A	ENST00000263967.3:c.2176G>A	0.42		20	28			130	rs867262025
TCGA-BH-A0W7-01	E726K	Missense_Mutation	SNP	diploid	27	178938934	178938934	G	A	ENST00000263967.3:c.2176G>A	0.21		42	154		112	130	rs867262025
MBC_37	L452Tfs*20	Frame_Shift_Ins	INS	diploid		178928063	178928064	-	GTACCTCATG	ENST00000263967.3:c.1343_1352dup	0.24		53	170		148	130
MBC_37	L455Ffs*18	Frame_Shift_Ins	INS	diploid		178928085	178928086	-	TTGCTGAACCCTA	ENST00000263967.3:c.1364_1365insTGCTGAACCCTAT	0.29		47	117		153	130
brca_smc_2018_BR097	H1047R	Missense_Mutation	SNP		1983	178952085	178952085	A	G	ENST00000263967.3:c.3140A>G							129	rs121913279
TCGA-E2-A1IN-01	E542K	Missense_Mutation	SNP	diploid	787	178936082	178936082	G	A	ENST00000263967.3:c.1624G>A	0.46		41	49			129	rs121913273
TCGA-BH-A1F8-01	H1047R	Missense_Mutation	SNP	diploid	1983	178952085	178952085	A	G	ENST00000263967.3:c.3140A>G	0.37		45	77		44	129	rs121913279
TCGA-C8-A12T-01	E542K	Missense_Mutation	SNP	diploid	787	178936082	178936082	G	A	ENST00000263967.3:c.1624G>A	0.37		43	73		81	129	rs121913273
TCGA-E2-A1IN-01	C901F	Missense_Mutation	SNP	diploid	11	178947827	178947827	G	T	ENST00000263967.3:c.2702G>T	0.13		14	92			129
MBC_205	H1047R	Missense_Mutation	SNP	diploid	1983	178952085	178952085	A	G	ENST00000263967.3:c.3140A>G	0.35		95	177		237	128	rs121913279
TCGA-A2-A04P-01	R88Q	Missense_Mutation	SNP	amp	89	178916876	178916876	G	A	ENST00000263967.3:c.263G>A	0.98		3063	57		87	128	rs121913287
TCGA-A8-A08R-01	F614I	Missense_Mutation	SNP	gain	1	178937452	178937452	T	A	ENST00000263967.3:c.1840T>A							128
TCGA-D8-A1JK-01	E545K	Missense_Mutation	SNP	diploid	1431	178936091	178936091	G	A	ENST00000263967.3:c.1633G>A	0.25		25	74			127	rs104886003
TCGA-C8-A3M7-01	H1047R	Missense_Mutation	SNP	diploid	1983	178952085	178952085	A	G	ENST00000263967.3:c.3140A>G	0.25		8	24		17	127	rs121913279
TCGA-A8-A095-01	H1047L	Missense_Mutation	SNP	diploid	1983	178952085	178952085	A	T	ENST00000263967.3:c.3140A>T	0.27		89	238		132	127	rs121913279
TCGA-BH-A0W7-01	H1047R	Missense_Mutation	SNP	diploid	1983	178952085	178952085	A	G	ENST00000263967.3:c.3140A>G							127	rs121913279
TCGA-A8-A095-01	E726K	Missense_Mutation	SNP	diploid	27	178938934	178938934	G	A	ENST00000263967.3:c.2176G>A	0.1		12	106		54	127	rs867262025
TCGA-BH-A0W7-01	E726K	Missense_Mutation	SNP	diploid	27	178938934	178938934	G	A	ENST00000263967.3:c.2176G>A							127	rs867262025
SA218	H1047R	Missense_Mutation	SNP		1983	178952085	178952085	A	G	ENST00000263967.3:c.3140A>G							126	rs121913279
MBC_95	E542K	Missense_Mutation	SNP	gain	787	178936082	178936082	G	A	ENST00000263967.3:c.1624G>A	0.3		36	84		67	126	rs121913273
MBC_95	E453K	Missense_Mutation	SNP	gain	28	178928079	178928079	G	A	ENST00000263967.3:c.1357G>A	0.27	0.0076	80	219	1	131	126	rs1057519925
TCGA-A2-A04W-01	H1047R	Missense_Mutation	SNP	diploid	1983	178952085	178952085	A	G	ENST00000263967.3:c.3140A>G	0.43		30	40		135	126	rs121913279
TCGA-D8-A1JN-01	E545K	Missense_Mutation	SNP	diploid	1431	178936091	178936091	G	A	ENST00000263967.3:c.1633G>A	0.52		32	30		74	124	rs104886003
TCGA-C8-A274-01	H1047R	Missense_Mutation	SNP	diploid	1983	178952085	178952085	A	G	ENST00000263967.3:c.3140A>G	0.6		35	23			124	rs121913279
TCGA-BH-A0EE-01	L766F	Missense_Mutation	SNP	diploid	1	178942489	178942489	C	T	ENST00000263967.3:c.2296C>T	0.14		13	78		73	124
TCGA-D8-A73U-01	H1047R	Missense_Mutation	SNP	diploid	1983	178952085	178952085	A	G	ENST00000263967.3:c.3140A>G	0.19		5	22		31	123	rs121913279
TCGA-A8-A08R-01	F614I	Missense_Mutation	SNP	gain	1	178937452	178937452	T	A	ENST00000263967.3:c.1840T>A	0.12		33	243			123
TCGA-E2-A152-01	L764=	Splice_Region	SNP	diploid		178941973	178941973	C	T	ENST00000263967.3:c.2292C>T	0.15		53	295		422	123
TCGA-C8-A12T-01	E542K	Missense_Mutation	SNP	diploid	787	178936082	178936082	G	A	ENST00000263967.3:c.1624G>A							122	rs121913273
TCGA-E9-A1NI-01	E542K	Missense_Mutation	SNP	diploid	787	178936082	178936082	G	A	ENST00000263967.3:c.1624G>A	0.3		16	38			121	rs121913273
MBC_50	E545K	Missense_Mutation	SNP	diploid	1431	178936091	178936091	G	A	ENST00000263967.3:c.1633G>A	0.24		25	78		99	120	rs104886003
TCGA-B6-A0IK-01	H1047R	Missense_Mutation	SNP	gain	1983	178952085	178952085	A	G	ENST00000263967.3:c.3140A>G	0.35		122	230		168	120	rs121913279
MBC_50	E385K	Missense_Mutation	SNP	diploid		178927390	178927390	G	A	ENST00000263967.3:c.1153G>A	0.26		23	67		88	120
TCGA-C8-A12T-01	E542K	Missense_Mutation	SNP	diploid	787	178936082	178936082	G	A	ENST00000263967.3:c.1624G>A	0.37		43	73			119	rs121913273
TCGA-E9-A1NI-01	E542K	Missense_Mutation	SNP	diploid	787	178936082	178936082	G	A	ENST00000263967.3:c.1624G>A	0.3		16	38		85	119	rs121913273
TCGA-A8-A0A7-01	E726K	Missense_Mutation	SNP	diploid	27	178938934	178938934	G	A	ENST00000263967.3:c.2176G>A	0.13		17	110		128	119	rs867262025
TCGA-C8-A3M7-01	H1047R	Missense_Mutation	SNP	diploid	1983	178952085	178952085	A	G	ENST00000263967.3:c.3140A>G	0.27		9	24		18	118	rs121913279
TCGA-A7-A6VX-01	H1047R	Missense_Mutation	SNP	gain	1983	178952085	178952085	A	G	ENST00000263967.3:c.3140A>G	0.79		15	4		35	117	rs121913279
TCGA-BH-A1F8-01	H1047R	Missense_Mutation	SNP	diploid	1983	178952085	178952085	A	G	ENST00000263967.3:c.3140A>G	0.37		47	81		45	117	rs121913279
TCGA-A2-A0SY-01	E545K	Missense_Mutation	SNP	diploid	1431	178936091	178936091	G	A	ENST00000263967.3:c.1633G>A	0.33		35	72		133	115	rs104886003
TCGA-D8-A1JN-01	E545K	Missense_Mutation	SNP	diploid	1431	178936091	178936091	G	A	ENST00000263967.3:c.1633G>A	0.5		33	33		76	115	rs104886003
TCGA-GM-A2DH-01	Q546R	Missense_Mutation	SNP	amp	212	178936095	178936095	A	G	ENST00000263967.3:c.1637A>G	0.45		85	104		62	115	rs397517201
TCGA-B6-A0IK-01	H1047R	Missense_Mutation	SNP	gain	1983	178952085	178952085	A	G	ENST00000263967.3:c.3140A>G	0.35		118	222		164	115	rs121913279
TCGA-GM-A2DH-01	G1007R	Missense_Mutation	SNP	amp	14	178951964	178951964	G	C	ENST00000263967.3:c.3019G>C	0.22		43	149		115	115
BR-V-027	Q546R	Missense_Mutation	SNP		212	178936095	178936095	A	G	ENST00000263967.3:c.1637A>G							114	rs397517201
TCGA-BH-A0W7-01	H1047R	Missense_Mutation	SNP	diploid	1983	178952085	178952085	A	G	ENST00000263967.3:c.3140A>G	0.26		48	139			113	rs121913279
TCGA-BH-A0W7-01	E726K	Missense_Mutation	SNP	diploid	27	178938934	178938934	G	A	ENST00000263967.3:c.2176G>A	0.21		42	154			113	rs867262025
MBC_169	E542K	Missense_Mutation	SNP	shallowdel	787	178936082	178936082	G	A	ENST00000263967.3:c.1624G>A	0.71		37	15		34	112	rs121913273
PD4844a	L113_N114del	In_Frame_Del	DEL			178916950	178916955	CTCAAT	-	ENST00000263967.3:c.338_343del							112
PD4844a	M1040T	Missense_Mutation	SNP		8	178952064	178952064	T	C	ENST00000263967.3:c.3119T>C							112
MBC_191	E545K	Missense_Mutation	SNP	gain	1431	178936091	178936091	G	A	ENST00000263967.3:c.1633G>A	0.62	0.0099	101	62	1	100	111	rs104886003
TCGA-AC-A23C-01	Q546R	Missense_Mutation	SNP	diploid	212	178936095	178936095	A	G	ENST00000263967.3:c.1637A>G	0.15		6	33		56	111	rs397517201
TCGA-E9-A1R4-01	E545K	Missense_Mutation	SNP	diploid	1431	178936091	178936091	G	A	ENST00000263967.3:c.1633G>A	0.39		24	37		79	110	rs104886003
brca_smc_2018_BR069	H1047R	Missense_Mutation	SNP		1983	178952085	178952085	A	G	ENST00000263967.3:c.3140A>G							109	rs121913279
TCGA-A8-A081-01	H1047R	Missense_Mutation	SNP	amp	1983	178952085	178952085	A	G	ENST00000263967.3:c.3140A>G	0.51		279	270		125	109	rs121913279
TCGA-E2-A14V-01	N1044Y	Missense_Mutation	SNP	gain	32	178952075	178952075	A	T	ENST00000263967.3:c.3130A>T	0.4		68	103		187	109
MBC_81	H1047R	Missense_Mutation	SNP	diploid	1983	178952085	178952085	A	G	ENST00000263967.3:c.3140A>G	0.42		114	158		159	108	rs121913279
TCGA-A7-A26H-01	H1047R	Missense_Mutation	SNP	gain	1983	178952085	178952085	A	G	ENST00000263967.3:c.3140A>G	0.37		19	32		43	108	rs121913279
TCGA-D8-A1JG-01	L456Afs*13	Frame_Shift_Ins	INS	shallowdel	2	178928086	178928087	-	G	ENST00000263967.3:c.1365dup	0.11		8	68		109	108
TCGA-C8-A3M7-01	H1047R	Missense_Mutation	SNP	diploid	1983	178952085	178952085	A	G	ENST00000263967.3:c.3140A>G	0.27		9	24			107	rs121913279
TCGA-B6-A0IK-01	H1047R	Missense_Mutation	SNP	gain	1983	178952085	178952085	A	G	ENST00000263967.3:c.3140A>G	0.34		122	232			106	rs121913279
MBC-MBCProject_6vTVHzur-Tumor-SM-GQCG7	H1047R	Missense_Mutation	SNP	diploid	1983	178952085	178952085	A	G	ENST00000263967.3:c.3140A>G	0.19		12	50			105	rs121913279
MBC-MBCProject_DximH6Cn-Tumor-SM-DL3XW	Q546R	Missense_Mutation	SNP	diploid	212	178936095	178936095	A	G	ENST00000263967.3:c.1637A>G	0.26		26	74			104	rs397517201
TCGA-D8-A1JN-01	E545K	Missense_Mutation	SNP	diploid	1431	178936091	178936091	G	A	ENST00000263967.3:c.1633G>A	0.5		33	33			104	rs104886003
TCGA-A2-A0SY-01	E545K	Missense_Mutation	SNP	diploid	1431	178936091	178936091	G	A	ENST00000263967.3:c.1633G>A	0.33		38	78		143	104	rs104886003
MBC-MBCProject_PASlTyTy-Tumor-SM-DL473	E545K	Missense_Mutation	SNP	diploid	1431	178936091	178936091	G	A	ENST00000263967.3:c.1633G>A	0.23		23	78			103	rs104886003
PD4137a	E542K	Missense_Mutation	SNP		787	178936082	178936082	G	A	ENST00000263967.3:c.1624G>A							103	rs121913273
TCGA-A8-A095-01	H1047L	Missense_Mutation	SNP	diploid	1983	178952085	178952085	A	T	ENST00000263967.3:c.3140A>T	0.27		92	246		134	103	rs121913279
TCGA-A8-A095-01	E726K	Missense_Mutation	SNP	diploid	27	178938934	178938934	G	A	ENST00000263967.3:c.2176G>A	0.11		13	108		57	103	rs867262025
TCGA-E9-A1R4-01	E545K	Missense_Mutation	SNP	diploid	1431	178936091	178936091	G	A	ENST00000263967.3:c.1633G>A	0.39		25	39		82	102	rs104886003
TCGA-A2-A0SY-01	E545K	Missense_Mutation	SNP	diploid	1431	178936091	178936091	G	A	ENST00000263967.3:c.1633G>A							102	rs104886003
MBC-MBCProject_6JhKimhv-Tumor-SM-GQCJC	H1047R	Missense_Mutation	SNP	gain	1983	178952085	178952085	A	G	ENST00000263967.3:c.3140A>G	0.32		27	58			102	rs121913279
TCGA-AC-A5EH-01	H1047R	Missense_Mutation	SNP	diploid	1983	178952085	178952085	A	G	ENST00000263967.3:c.3140A>G	0.31		8	18			102	rs121913279
TCGA-A2-A0CR-01	E542K	Missense_Mutation	SNP	diploid	787	178936082	178936082	G	A	ENST00000263967.3:c.1624G>A	0.13		7	48		44	102	rs121913273
TCGA-A2-A04P-01	R88Q	Missense_Mutation	SNP	amp	89	178916876	178916876	G	A	ENST00000263967.3:c.263G>A	0.98		3294	60		89	102	rs121913287
TCGA-A2-A04P-01	R88Q	Missense_Mutation	SNP	amp	89	178916876	178916876	G	A	ENST00000263967.3:c.263G>A							102	rs121913287
TCGA-AC-A23C-01	Q546R	Missense_Mutation	SNP	diploid	212	178936095	178936095	A	G	ENST00000263967.3:c.1637A>G	0.17		7	34		59	101	rs397517201
MBC_63	E542K	Missense_Mutation	SNP	gain	787	178936082	178936082	G	A	ENST00000263967.3:c.1624G>A	0.28		52	136		94	101	rs121913273
TCGA-BH-A1F8-01	H1047R	Missense_Mutation	SNP	diploid	1983	178952085	178952085	A	G	ENST00000263967.3:c.3140A>G	0.37		47	81			101	rs121913279
TCGA-A2-A25A-01	E542K	Missense_Mutation	SNP	diploid	787	178936082	178936082	G	A	ENST00000263967.3:c.1624G>A	0.17		23	115		67	101	rs121913273
TCGA-A2-A0EQ-01	H1047R	Missense_Mutation	SNP	shallowdel	1983	178952085	178952085	A	G	ENST00000263967.3:c.3140A>G	0.32		37	78		82	101	rs121913279
TCGA-A2-A04W-01	H1047R	Missense_Mutation	SNP	diploid	1983	178952085	178952085	A	G	ENST00000263967.3:c.3140A>G	0.41		30	43		141	101	rs121913279
MBC-MBCProject_LnHAS5T0-Tumor-SM-GQB93	N345K	Missense_Mutation	SNP	diploid	73	178921553	178921553	T	A	ENST00000263967.3:c.1035T>A	0.24		9	29			101	rs121913284
BR-M-116	H1047R	Missense_Mutation	SNP		1983	178952085	178952085	A	G	ENST00000263967.3:c.3140A>G							101	rs121913279
TCGA-D8-A1JD-01	E545K	Missense_Mutation	SNP	gain	1431	178936091	178936091	G	A	ENST00000263967.3:c.1633G>A	0.23		20	67		58	100	rs104886003
brca_smc_2018_BB01_090	C420R	Missense_Mutation	SNP		52	178927980	178927980	T	C	ENST00000263967.3:c.1258T>C							100	rs121913272
brca_smc_2018_BB01_090	N1044K	Missense_Mutation	SNP		32	178952077	178952077	T	G	ENST00000263967.3:c.3132T>G							100
TCGA-D8-A1JD-01	E726K	Missense_Mutation	SNP	gain	27	178938934	178938934	G	A	ENST00000263967.3:c.2176G>A	0.28		25	65		87	100	rs867262025
TCGA-D8-A1JD-01	M1004I	Missense_Mutation	SNP	gain	13	178951957	178951957	G	A	ENST00000263967.3:c.3012G>A	0.26		30	84		65	100
MBC_52	E545K	Missense_Mutation	SNP	gain	1431	178936091	178936091	G	A	ENST00000263967.3:c.1633G>A	0.19	0.02	23	101	2	110	99	rs104886003
TCGA-EW-A1PC-01	H1047R	Missense_Mutation	SNP	gain	1983	178952085	178952085	A	G	ENST00000263967.3:c.3140A>G	0.77		34	10		26	99	rs121913279
TCGA-D8-A1JP-01	K111N	Missense_Mutation	SNP	gain	36	178916946	178916946	G	C	ENST00000263967.3:c.333G>C	0.49		29	30		18	98	rs1057519934
TCGA-EW-A1OV-01	E81K	Missense_Mutation	SNP	diploid	36	178916854	178916854	G	A	ENST00000263967.3:c.241G>A	0.13		5	35		37	98	rs1057519929
MBC-MBCProject_kRC3tlcA-Tumor-SM-DL3LY	H1047R	Missense_Mutation	SNP	diploid	1983	178952085	178952085	A	G	ENST00000263967.3:c.3140A>G	0.21		23	84			97	rs121913279
TCGA-E2-A152-01	L764=	Splice_Region	SNP	diploid		178941973	178941973	C	T	ENST00000263967.3:c.2292C>T							97
MBC-MBCProject_XVHkUVTb-Tumor-SM-GQCLU	E545K	Missense_Mutation	SNP	diploid	1431	178936091	178936091	G	A	ENST00000263967.3:c.1633G>A	0.16		21	112			95	rs104886003
PD4125a	E81K	Missense_Mutation	SNP		36	178916854	178916854	G	A	ENST00000263967.3:c.241G>A							95	rs1057519929
PD4125a	E80K	Missense_Mutation	SNP		1	178916851	178916851	G	A	ENST00000263967.3:c.238G>A							95
MBC_39	E542K	Missense_Mutation	SNP	diploid	787	178936082	178936082	G	A	ENST00000263967.3:c.1624G>A	0.23		27	90		71	94	rs121913273
MBC-MBCProject_6vTVHzur-Tumor-SM-GQCQV	H1047R	Missense_Mutation	SNP	diploid	1983	178952085	178952085	A	G	ENST00000263967.3:c.3140A>G	0.06		4	58			94	rs121913279
MBC-MBCProject_WYHpfXf1-Tumor-SM-GQB77	H1047R	Missense_Mutation	SNP	diploid	1983	178952085	178952085	A	G	ENST00000263967.3:c.3140A>G	0.26		31	88			94	rs121913279
TCGA-B6-A0IK-01	H1047R	Missense_Mutation	SNP	gain	1983	178952085	178952085	A	G	ENST00000263967.3:c.3140A>G							94	rs121913279
TCGA-D8-A1JP-01	K111N	Missense_Mutation	SNP	gain	36	178916946	178916946	G	C	ENST00000263967.3:c.333G>C	0.49		31	32		18	94	rs1057519934
TCGA-A2-A0SY-01	E545K	Missense_Mutation	SNP	diploid	1431	178936091	178936091	G	A	ENST00000263967.3:c.1633G>A	0.33		38	78			93	rs104886003
TCGA-A7-A26H-01	H1047R	Missense_Mutation	SNP	gain	1983	178952085	178952085	A	G	ENST00000263967.3:c.3140A>G	0.37		19	32		45	92	rs121913279
TCGA-D8-A1XL-01	C420R	Missense_Mutation	SNP	gain	52	178927980	178927980	T	C	ENST00000263967.3:c.1258T>C	0.87		76	11		56	92	rs121913272
TCGA-AC-A3OD-01	E545K	Missense_Mutation	SNP	amp	1431	178936091	178936091	G	A	ENST00000263967.3:c.1633G>A	0.37		32	55			91	rs104886003
TCGA-A8-A093-01	Q546K	Missense_Mutation	SNP	gain	212	178936094	178936094	C	A	ENST00000263967.3:c.1636C>A	0.37		41	69		83	91	rs121913286
MBC_209	E542K	Missense_Mutation	SNP	diploid	787	178936082	178936082	G	A	ENST00000263967.3:c.1624G>A	0.27		30	83		109	91	rs121913273
TCGA-AO-A03N-01	E542K	Missense_Mutation	SNP	diploid	787	178936082	178936082	G	A	ENST00000263967.3:c.1624G>A	0.24		27	86		180	91	rs121913273
TCGA-D8-A1XL-01	C420R	Missense_Mutation	SNP	gain	52	178927980	178927980	T	C	ENST00000263967.3:c.1258T>C	0.88		79	11		60	91	rs121913272
MBC-MBCProject_JBh5TjcM-Tumor-SM-DL3EF	E542K	Missense_Mutation	SNP	gain	787	178936082	178936082	G	A	ENST00000263967.3:c.1624G>A	0.54		26	22			90	rs121913273
TCGA-A2-A0CR-01	E542K	Missense_Mutation	SNP	diploid	787	178936082	178936082	G	A	ENST00000263967.3:c.1624G>A	0.13		7	48			90	rs121913273
TCGA-E2-A152-01	L764=	Splice_Region	SNP	diploid		178941973	178941973	C	T	ENST00000263967.3:c.2292C>T	0.15		55	309			90
TCGA-AR-A1AO-01	E542K	Missense_Mutation	SNP	amp	787	178936082	178936082	G	A	ENST00000263967.3:c.1624G>A	0.09		12	126		267	89	rs121913273
TCGA-A2-A04T-01	H1047Y	Missense_Mutation	SNP	amp	1983	178952084	178952084	C	T	ENST00000263967.3:c.3139C>T	0.81		282	65		75	89	rs121913281
MBC_183	E545G	Missense_Mutation	SNP	gain	1431	178936092	178936092	A	G	ENST00000263967.3:c.1634A>G	0.55		65	53		107	88	rs121913274
TCGA-E9-A295-01	H1047L	Missense_Mutation	SNP	diploid	1983	178952085	178952085	A	T	ENST00000263967.3:c.3140A>T	0.58		26	19		41	88	rs121913279
TCGA-AO-A03N-01	E542K	Missense_Mutation	SNP	diploid	787	178936082	178936082	G	A	ENST00000263967.3:c.1624G>A							88	rs121913273
TCGA-A2-A04P-01	R88Q	Missense_Mutation	SNP	amp	89	178916876	178916876	G	A	ENST00000263967.3:c.263G>A	0.98		3294	62			87	rs121913287
TCGA-E9-A1RH-01	E103_P104del	In_Frame_Del	DEL	gain		178916920	178916925	GAACCA	-	ENST00000263967.3:c.308_313del	0.35		19	36		29	87
TCGA-E9-A1RH-01	L531V	Missense_Mutation	SNP	gain	6	178936049	178936049	C	G	ENST00000263967.3:c.1591C>G	0.07		7	94		60	87
TCGA-GM-A2DH-01	Q546R	Missense_Mutation	SNP	amp	212	178936095	178936095	A	G	ENST00000263967.3:c.1637A>G	0.45		85	104			86	rs397517201
TCGA-BH-A0DK-01	C420R	Missense_Mutation	SNP	gain	52	178927980	178927980	T	C	ENST00000263967.3:c.1258T>C	0.4		65	98		118	86	rs121913272
brca_smc_2018_BR187	R93L	Missense_Mutation	SNP		38	178916891	178916891	G	T	ENST00000263967.3:c.278G>T							86
MBC_40	K111_I112insE	In_Frame_Ins	INS	gain		178916944	178916945	-	AAG	ENST00000263967.3:c.332_333insAGA	0.48		47	51		61	86
TCGA-GM-A2DH-01	G1007R	Missense_Mutation	SNP	amp	14	178951964	178951964	G	C	ENST00000263967.3:c.3019G>C	0.22		43	149			86
TCGA-AC-A2B8-01	E545K	Missense_Mutation	SNP	diploid	1431	178936091	178936091	G	A	ENST00000263967.3:c.1633G>A	0.53		28	25		68	85	rs104886003
TCGA-EW-A1PC-01	H1047R	Missense_Mutation	SNP	gain	1983	178952085	178952085	A	G	ENST00000263967.3:c.3140A>G	0.77		34	10			85	rs121913279
TCGA-A8-A095-01	H1047L	Missense_Mutation	SNP	diploid	1983	178952085	178952085	A	T	ENST00000263967.3:c.3140A>T	0.27		92	246			85	rs121913279
TCGA-A8-A095-01	E726K	Missense_Mutation	SNP	diploid	27	178938934	178938934	G	A	ENST00000263967.3:c.2176G>A	0.11		13	108			85	rs867262025
MBC_22	E545K	Missense_Mutation	SNP	diploid	1431	178936091	178936091	G	A	ENST00000263967.3:c.1633G>A	0.41		54	78		88	84	rs104886003
TCGA-D8-A1JD-01	E545K	Missense_Mutation	SNP	gain	1431	178936091	178936091	G	A	ENST00000263967.3:c.1633G>A	0.24		22	71		59	84	rs104886003
MBC-MBCProject_epUYsdCE-Tumor-SM-DL3A1	H1047R	Missense_Mutation	SNP	diploid	1983	178952085	178952085	A	G	ENST00000263967.3:c.3140A>G	0.28		32	82			84	rs121913279
TCGA-A2-A04W-01	H1047R	Missense_Mutation	SNP	diploid	1983	178952085	178952085	A	G	ENST00000263967.3:c.3140A>G							84	rs121913279
TCGA-D8-A1JD-01	E726K	Missense_Mutation	SNP	gain	27	178938934	178938934	G	A	ENST00000263967.3:c.2176G>A	0.28		26	68		88	84	rs867262025
TCGA-D8-A1JD-01	M1004I	Missense_Mutation	SNP	gain	13	178951957	178951957	G	A	ENST00000263967.3:c.3012G>A	0.28		33	87		66	84
TCGA-D8-A1JG-01	L456Afs*13	Frame_Shift_Ins	INS	shallowdel	2	178928086	178928087	-	G	ENST00000263967.3:c.1365dup	0.11		8	68			84
brca_smc_2018_BR181	E545K	Missense_Mutation	SNP		1431	178936091	178936091	G	A	ENST00000263967.3:c.1633G>A							83	rs104886003
TCGA-AC-A2B8-01	E545K	Missense_Mutation	SNP	diploid	1431	178936091	178936091	G	A	ENST00000263967.3:c.1633G>A	0.53		27	24		65	83	rs104886003
TCGA-A8-A095-01	H1047L	Missense_Mutation	SNP	diploid	1983	178952085	178952085	A	T	ENST00000263967.3:c.3140A>T							83	rs121913279
TCGA-A8-A095-01	E726K	Missense_Mutation	SNP	diploid	27	178938934	178938934	G	A	ENST00000263967.3:c.2176G>A							83	rs867262025
TCGA-B6-A0RE-01	E542K	Missense_Mutation	SNP	diploid	787	178936082	178936082	G	A	ENST00000263967.3:c.1624G>A							82	rs121913273
TCGA-EW-A1OV-01	E81K	Missense_Mutation	SNP	diploid	36	178916854	178916854	G	A	ENST00000263967.3:c.241G>A	0.14		6	38		38	82	rs1057519929
TCGA-A8-A093-01	Q546K	Missense_Mutation	SNP	gain	212	178936094	178936094	C	A	ENST00000263967.3:c.1636C>A	0.37		42	72		87	81	rs121913286
TCGA-A8-A093-01	Q546K	Missense_Mutation	SNP	gain	212	178936094	178936094	C	A	ENST00000263967.3:c.1636C>A							81	rs121913286
TCGA-A2-A04T-01	H1047Y	Missense_Mutation	SNP	amp	1983	178952084	178952084	C	T	ENST00000263967.3:c.3139C>T	0.81		298	69		77	81	rs121913281
MBC_194	C420R	Missense_Mutation	SNP	diploid	52	178927980	178927980	T	C	ENST00000263967.3:c.1258T>C	0.25		53	162		122	81	rs121913272
TCGA-D8-A1JP-01	K111N	Missense_Mutation	SNP	gain	36	178916946	178916946	G	C	ENST00000263967.3:c.333G>C	0.49		31	32			81	rs1057519934
MB-5275	E545K	Missense_Mutation	SNP	diploid	1431	178936091	178936091	G	A	ENST00000263967.3:c.1633G>A							80	rs104886003
TCGA-EW-A3E8-01	E545K	Missense_Mutation	SNP	diploid	1431	178936091	178936091	G	A	ENST00000263967.3:c.1633G>A	0.24		13	42		46	80	rs104886003
MB-5275	D1017H	Missense_Mutation	SNP	diploid	10	178951994	178951994	G	C	ENST00000263967.3:c.3049G>C							80
TCGA-AC-A23C-01	Q546R	Missense_Mutation	SNP	diploid	212	178936095	178936095	A	G	ENST00000263967.3:c.1637A>G	0.17		7	34			79	rs397517201
TCGA-EW-A1IW-01	Q546R	Missense_Mutation	SNP	diploid	212	178936095	178936095	A	G	ENST00000263967.3:c.1637A>G	0.21		24	89		45	79	rs397517201
TCGA-A2-A04W-01	H1047R	Missense_Mutation	SNP	diploid	1983	178952085	178952085	A	G	ENST00000263967.3:c.3140A>G	0.41		30	43			79	rs121913279
TCGA-D8-A1XL-01	C420R	Missense_Mutation	SNP	gain	52	178927980	178927980	T	C	ENST00000263967.3:c.1258T>C	0.88		79	11			79	rs121913272
TCGA-BH-A0DK-01	C420R	Missense_Mutation	SNP	gain	52	178927980	178927980	T	C	ENST00000263967.3:c.1258T>C	0.4		67	100		89	79	rs121913272
TCGA-BH-A0EE-01	L766F	Missense_Mutation	SNP	diploid	1	178942489	178942489	C	T	ENST00000263967.3:c.2296C>T	0.14		14	84		76	79
MBC_23	E542K	Missense_Mutation	SNP	gain	787	178936082	178936082	G	A	ENST00000263967.3:c.1624G>A	0.12		14	107		86	78	rs121913273
TCGA-A2-A0CP-01	H1047R	Missense_Mutation	SNP	diploid	1983	178952085	178952085	A	G	ENST00000263967.3:c.3140A>G	0.33		31	64		83	78	rs121913279
TCGA-A2-A0CP-01	E726K	Missense_Mutation	SNP	diploid	27	178938934	178938934	G	A	ENST00000263967.3:c.2176G>A	0.18		21	95		64	78	rs867262025
TCGA-A8-A075-01	E545K	Missense_Mutation	SNP	gain	1431	178936091	178936091	G	A	ENST00000263967.3:c.1633G>A	0.34		69	131		133	77	rs104886003
TCGA-AN-A0AJ-01	H1047R	Missense_Mutation	SNP	gain	1983	178952085	178952085	A	G	ENST00000263967.3:c.3140A>G	0.33		114	235		192	77	rs121913279
TCGA-A8-A075-01	E453K	Missense_Mutation	SNP	gain	28	178928079	178928079	G	A	ENST00000263967.3:c.1357G>A	0.34		104	199		184	77	rs1057519925
MBC_6	H1047L	Missense_Mutation	SNP	diploid	1983	178952085	178952085	A	T	ENST00000263967.3:c.3140A>T	0.34		74	141		165	76	rs121913279
TCGA-A8-A081-01	H1047R	Missense_Mutation	SNP	amp	1983	178952085	178952085	A	G	ENST00000263967.3:c.3140A>G	0.51		287	278		126	76	rs121913279
TCGA-E9-A1RH-01	E103_P104del	In_Frame_Del	DEL	gain		178916920	178916925	GAACCA	-	ENST00000263967.3:c.308_313del	0.26		14	39		41	76
TCGA-E9-A1RH-01	L531V	Missense_Mutation	SNP	gain	6	178936049	178936049	C	G	ENST00000263967.3:c.1591C>G	0.08		8	96		98	76
TCGA-A8-A093-01	Q546K	Missense_Mutation	SNP	gain	212	178936094	178936094	C	A	ENST00000263967.3:c.1636C>A	0.37		42	72			75	rs121913286
MBC_158	H1047L	Missense_Mutation	SNP	diploid	1983	178952085	178952085	A	T	ENST00000263967.3:c.3140A>T	0.61		181	116		186	75	rs121913279
TCGA-A2-A25A-01	E542K	Missense_Mutation	SNP	diploid	787	178936082	178936082	G	A	ENST00000263967.3:c.1624G>A	0.17		23	115			75	rs121913273
MBC_44	X188_splice	Splice_Region	SNP	gain		178919070	178919070	T	A	ENST00000263967.3:c.563-8T>A	0.22		33	119		77	75
TCGA-AC-A3TN-01	H1047R	Missense_Mutation	SNP	diploid	1983	178952085	178952085	A	G	ENST00000263967.3:c.3140A>G	0.32		10	21		18	74	rs121913279
TCGA-EW-A1IW-01	Q546R	Missense_Mutation	SNP	diploid	212	178936095	178936095	A	G	ENST00000263967.3:c.1637A>G	0.22		26	92		48	73	rs397517201
MBC_159	E542K	Missense_Mutation	SNP	diploid	787	178936082	178936082	G	A	ENST00000263967.3:c.1624G>A	0.15		12	66		45	73	rs121913273
MBC-MBCProject_oqupfDu7-Tumor-SM-GQCOZ	H1047L	Missense_Mutation	SNP	diploid	1983	178952085	178952085	A	T	ENST00000263967.3:c.3140A>T	0.53		21	19			73	rs121913279
TCGA-AO-A03O-01	K111_L113del	In_Frame_Del	DEL	gain		178916944	178916952	AAGATCCTC	-	ENST00000263967.3:c.333_341del	0.38		67	110		168	73
TCGA-BH-A18J-01	E545K	Missense_Mutation	SNP	diploid	1431	178936091	178936091	G	A	ENST00000263967.3:c.1633G>A	0.25		54	161		242	72	rs104886003
TCGA-C8-A12L-01	H1047R	Missense_Mutation	SNP	amp	1983	178952085	178952085	A	G	ENST00000263967.3:c.3140A>G	0.81		172	41		176	72	rs121913279
TCGA-A8-A081-01	H1047R	Missense_Mutation	SNP	amp	1983	178952085	178952085	A	G	ENST00000263967.3:c.3140A>G							72	rs121913279
TCGA-AC-A2B8-01	E545K	Missense_Mutation	SNP	diploid	1431	178936091	178936091	G	A	ENST00000263967.3:c.1633G>A	0.53		28	25			71	rs104886003
TCGA-A8-A092-01	H1047R	Missense_Mutation	SNP	gain	1983	178952085	178952085	A	G	ENST00000263967.3:c.3140A>G	0.83		169	34		149	71	rs121913279
TCGA-A8-A092-01	H1047R	Missense_Mutation	SNP	gain	1983	178952085	178952085	A	G	ENST00000263967.3:c.3140A>G	0.83		176	36		154	71	rs121913279
TCGA-E2-A14V-01	N1044Y	Missense_Mutation	SNP	gain	32	178952075	178952075	A	T	ENST00000263967.3:c.3130A>T	0.4		74	110		201	71
TCGA-E9-A1R4-01	E545K	Missense_Mutation	SNP	diploid	1431	178936091	178936091	G	A	ENST00000263967.3:c.1633G>A	0.39		25	39			70	rs104886003
TCGA-A2-A0CP-01	H1047R	Missense_Mutation	SNP	diploid	1983	178952085	178952085	A	G	ENST00000263967.3:c.3140A>G	0.33		31	64			70	rs121913279
TCGA-OL-A6VQ-01	H1047R	Missense_Mutation	SNP	diploid	1983	178952085	178952085	A	G	ENST00000263967.3:c.3140A>G	0.34		13	25		22	70	rs121913279
TCGA-BH-A0DK-01	C420R	Missense_Mutation	SNP	gain	52	178927980	178927980	T	C	ENST00000263967.3:c.1258T>C							70	rs121913272
TCGA-A8-A0A7-01	E726K	Missense_Mutation	SNP	diploid	27	178938934	178938934	G	A	ENST00000263967.3:c.2176G>A	0.13		17	110			70	rs867262025
TCGA-A2-A0CP-01	E726K	Missense_Mutation	SNP	diploid	27	178938934	178938934	G	A	ENST00000263967.3:c.2176G>A	0.18		21	95			70	rs867262025
MBC-MBCProject_BOHWtZT8-Tumor-SM-CGM6I	E563Kfs*18	Frame_Shift_Del	DEL	diploid		178937002	178937002	C	-	ENST00000263967.3:c.1686del	0.09		12	128			70
P040-04-Post-cfDNA	E545K	Missense_Mutation	SNP		1431	178936091	178936091	G	A	ENST00000263967.3:c.1633G>A							69	rs104886003
P040-04-Post-cfDNA	E545Q	Missense_Mutation	SNP		1431	178936091	178936091	G	C	ENST00000263967.3:c.1633G>C							69	rs104886003
TCGA-A7-A26H-01	H1047R	Missense_Mutation	SNP	gain	1983	178952085	178952085	A	G	ENST00000263967.3:c.3140A>G	0.37		19	32			69	rs121913279
TCGA-LQ-A4E4-01	H1047R	Missense_Mutation	SNP	diploid	1983	178952085	178952085	A	G	ENST00000263967.3:c.3140A>G	0.32		12	26		34	69	rs121913279
P040-04-Post-cfDNA	E542K	Missense_Mutation	SNP		787	178936082	178936082	G	A	ENST00000263967.3:c.1624G>A							69	rs121913273
P040-04-Post-cfDNA	H1047R	Missense_Mutation	SNP		1983	178952085	178952085	A	G	ENST00000263967.3:c.3140A>G							69	rs121913279
P040-04-Post-cfDNA	E542Q	Missense_Mutation	SNP		787	178936082	178936082	G	C	ENST00000263967.3:c.1624G>C							69	rs121913273
TCGA-C8-A26X-01	E103_G106delinsD	In_Frame_Del	DEL	diploid		178916922	178916930	ACCAGTAGG	-	ENST00000263967.3:c.309_317del	0.5		18	18		31	69
TCGA-GM-A3NW-01	N345H	Missense_Mutation	SNP	diploid	73	178921551	178921551	A	C	ENST00000263967.3:c.1033A>C	0.31		11	25		49	69	rs1057519939
P040-04-Post-cfDNA	E970K	Missense_Mutation	SNP		6	178948136	178948136	G	A	ENST00000263967.3:c.2908G>A							69
TCGA-LQ-A4E4-01	E542G	Missense_Mutation	SNP	diploid	787	178936083	178936083	A	G	ENST00000263967.3:c.1625A>G	0.34		22	43		74	69	rs1057519927
P040-04-Post-cfDNA	E726K	Missense_Mutation	SNP		27	178938934	178938934	G	A	ENST00000263967.3:c.2176G>A							69	rs867262025
P040-04-Post-cfDNA	L551V	Missense_Mutation	SNP		1	178936109	178936109	C	G	ENST00000263967.3:c.1651C>G							69	rs988134846
TCGA-C8-A26X-01	TBL1XR1-PIK3CA	Fusion	NA	diploid		-1	-1	NA									69
TCGA-B6-A0RG-01	H1047R	Missense_Mutation	SNP	gain	1983	178952085	178952085	A	G	ENST00000263967.3:c.3140A>G	0.32		99	208		121	68	rs121913279
TCGA-A2-A0EQ-01	H1047R	Missense_Mutation	SNP	diploid	1983	178952085	178952085	A	G	ENST00000263967.3:c.3140A>G							68	rs121913279
TCGA-A2-A0YH-01	N345K	Missense_Mutation	SNP	diploid	73	178921553	178921553	T	A	ENST00000263967.3:c.1035T>A	0.19		15	66		61	68	rs121913284
TCGA-BH-A0EE-01	L766F	Missense_Mutation	SNP	diploid	1	178942489	178942489	C	T	ENST00000263967.3:c.2296C>T							68
TCGA-AO-A03N-01	E542K	Missense_Mutation	SNP	diploid	787	178936082	178936082	G	A	ENST00000263967.3:c.1624G>A	0.25		31	92			67	rs121913273
TCGA-GM-A2DI-01	E542K	Missense_Mutation	SNP	diploid	787	178936082	178936082	G	A	ENST00000263967.3:c.1624G>A	0.13		5	35		51	67	rs121913273
TCGA-C8-A12L-01	H1047R	Missense_Mutation	SNP	amp	1983	178952085	178952085	A	G	ENST00000263967.3:c.3140A>G	0.8		177	43		191	67	rs121913279
MBC-MBCProject_43UpSwhz-Tumor-SM-DL4W8	N345K	Missense_Mutation	SNP	diploid	73	178921553	178921553	T	A	ENST00000263967.3:c.1035T>A	0.6		9	6			67	rs121913284
TCGA-BH-A0DK-01	C420R	Missense_Mutation	SNP	gain	52	178927980	178927980	T	C	ENST00000263967.3:c.1258T>C	0.4		67	101			67	rs121913272
TCGA-AR-A255-01	N345K	Missense_Mutation	SNP	gain	73	178921553	178921553	T	A	ENST00000263967.3:c.1035T>A	0.4		18	27		41	67	rs121913284
TCGA-AN-A04C-01	S629C	Missense_Mutation	SNP	shallowdel	1	178937498	178937498	C	G	ENST00000263967.3:c.1886C>G	0.52		103	95		112	67
TCGA-EW-A1OV-01	E81K	Missense_Mutation	SNP	diploid	36	178916854	178916854	G	A	ENST00000263967.3:c.241G>A	0.14		6	38			67	rs1057519929
TCGA-A8-A08P-01	E545K	Missense_Mutation	SNP	amp	1431	178936091	178936091	G	A	ENST00000263967.3:c.1633G>A	0.48		57	61		124	66	rs104886003
TCGA-BH-A0B0-01	E545K	Missense_Mutation	SNP	diploid	1431	178936091	178936091	G	A	ENST00000263967.3:c.1633G>A	0.22		14	51		164	66	rs104886003
TCGA-A2-A0YH-01	N345K	Missense_Mutation	SNP	diploid	73	178921553	178921553	T	A	ENST00000263967.3:c.1035T>A	0.21		11	42		63	66	rs121913284
BR-M-055	E545K	Missense_Mutation	SNP		1431	178936091	178936091	G	A	ENST00000263967.3:c.1633G>A							66	rs104886003
TCGA-AR-A5QQ-01	H1047R	Missense_Mutation	SNP	diploid	1983	178952085	178952085	A	G	ENST00000263967.3:c.3140A>G	0.19		4	17		20	66	rs121913279
MBC-MBCProject_mrIQIdsx-Tumor-SM-GQC5I	G411V	Missense_Mutation	SNP	gain		178927469	178927469	G	T	ENST00000263967.3:c.1232G>T	0.24		51	159			66
TCGA-AC-A3TN-01	H1047R	Missense_Mutation	SNP	diploid	1983	178952085	178952085	A	G	ENST00000263967.3:c.3140A>G	0.32		10	21			65	rs121913279
TCGA-A8-A081-01	H1047R	Missense_Mutation	SNP	amp	1983	178952085	178952085	A	G	ENST00000263967.3:c.3140A>G	0.51		287	278			65	rs121913279
TCGA-A2-A0EQ-01	H1047R	Missense_Mutation	SNP	shallowdel	1983	178952085	178952085	A	G	ENST00000263967.3:c.3140A>G	0.32		37	78			65	rs121913279
TCGA-A2-A04T-01	H1047Y	Missense_Mutation	SNP	amp	1983	178952084	178952084	C	T	ENST00000263967.3:c.3139C>T	0.81		298	69			65	rs121913281
TCGA-D8-A1JJ-01	H1047R	Missense_Mutation	SNP	gain	1983	178952085	178952085	A	G	ENST00000263967.3:c.3140A>G	0.35		25	46		105	65	rs121913279
TCGA-E9-A295-01	H1047L	Missense_Mutation	SNP	diploid	1983	178952085	178952085	A	T	ENST00000263967.3:c.3140A>T	0.59		27	19		43	65	rs121913279
TCGA-C8-A12L-01	H1047R	Missense_Mutation	SNP	amp	1983	178952085	178952085	A	G	ENST00000263967.3:c.3140A>G							65	rs121913279
TCGA-A2-A0CW-01	G1049R	Missense_Mutation	SNP	diploid	53	178952090	178952090	G	C	ENST00000263967.3:c.3145G>C	0.21		22	85		141	65	rs121913277
TCGA-E2-A9RU-01	G106R	Missense_Mutation	SNP	gain	18	178916929	178916929	G	C	ENST00000263967.3:c.316G>C	0.29		9	22		54	65	rs1057519931
TCGA-E2-A14V-01	N1044Y	Missense_Mutation	SNP	diploid	32	178952075	178952075	A	T	ENST00000263967.3:c.3130A>T							65
TCGA-EW-A3E8-01	E545K	Missense_Mutation	SNP	diploid	1431	178936091	178936091	G	A	ENST00000263967.3:c.1633G>A	0.24		13	42			64	rs104886003
TCGA-LQ-A4E4-01	H1047R	Missense_Mutation	SNP	diploid	1983	178952085	178952085	A	G	ENST00000263967.3:c.3140A>G	0.32		12	26			64	rs121913279
TCGA-A8-A07B-01	H1047R	Missense_Mutation	SNP	diploid	1983	178952085	178952085	A	G	ENST00000263967.3:c.3140A>G	0.37	0.0056	92	160	1	179	64	rs121913279
TCGA-A2-A0YD-01	H1047R	Missense_Mutation	SNP	diploid	1983	178952085	178952085	A	G	ENST00000263967.3:c.3140A>G	0.11		2	17		121	64	rs121913279
TCGA-AN-A0AJ-01	H1047R	Missense_Mutation	SNP	gain	1983	178952085	178952085	A	G	ENST00000263967.3:c.3140A>G	0.33		119	237		196	64	rs121913279
TCGA-E2-A2P5-01	N345K	Missense_Mutation	SNP	diploid	73	178921553	178921553	T	A	ENST00000263967.3:c.1035T>A	0.49		19	20			64	rs121913284
TCGA-E2-A2P5-01	N345K	Missense_Mutation	SNP	diploid	73	178921553	178921553	T	A	ENST00000263967.3:c.1035T>A	0.49		19	20		36	64	rs121913284
TCGA-E2-A2P5-01	G914R	Missense_Mutation	SNP	diploid	1	178947865	178947865	G	C	ENST00000263967.3:c.2740G>C	0.51		31	30			64
TCGA-E2-A2P5-01	G914R	Missense_Mutation	SNP	diploid	1	178947865	178947865	G	C	ENST00000263967.3:c.2740G>C	0.51		31	30		66	64
TCGA-LQ-A4E4-01	E542G	Missense_Mutation	SNP	diploid	787	178936083	178936083	A	G	ENST00000263967.3:c.1625A>G	0.34		22	43			64	rs1057519927
TCGA-D8-A1JD-01	E545K	Missense_Mutation	SNP	gain	1431	178936091	178936091	G	A	ENST00000263967.3:c.1633G>A	0.24		22	71			63	rs104886003
TCGA-A8-A075-01	E545K	Missense_Mutation	SNP	gain	1431	178936091	178936091	G	A	ENST00000263967.3:c.1633G>A	0.35		72	135		139	63	rs104886003
TCGA-A8-A092-01	H1047R	Missense_Mutation	SNP	gain	1983	178952085	178952085	A	G	ENST00000263967.3:c.3140A>G	0.83		176	36			63	rs121913279
TCGA-A2-A0EV-01	H1047R	Missense_Mutation	SNP	gain	1983	178952085	178952085	A	G	ENST00000263967.3:c.3140A>G	0.59		78	55		62	63	rs121913279
TCGA-A8-A06U-01	H1047R	Missense_Mutation	SNP	amp	1983	178952085	178952085	A	G	ENST00000263967.3:c.3140A>G	0.9		382	44		156	63	rs121913279
TCGA-AO-A1KR-01	H1047R	Missense_Mutation	SNP	gain	1983	178952085	178952085	A	G	ENST00000263967.3:c.3140A>G	0.44		18	23		30	63	rs121913279
TCGA-A7-A0DB-01	H1047R	Missense_Mutation	SNP	gain	1983	178952085	178952085	A	G	ENST00000263967.3:c.3140A>G	0.33		10	20		19	63	rs121913279
TCGA-AN-A0AJ-01	H1047R	Missense_Mutation	SNP	gain	1983	178952085	178952085	A	G	ENST00000263967.3:c.3140A>G							63	rs121913279
TCGA-A8-A075-01	E453K	Missense_Mutation	SNP	gain	28	178928079	178928079	G	A	ENST00000263967.3:c.1357G>A	0.35		108	205		192	63	rs1057519925
TCGA-D8-A1JD-01	E726K	Missense_Mutation	SNP	gain	27	178938934	178938934	G	A	ENST00000263967.3:c.2176G>A	0.28		26	68			63	rs867262025
TCGA-D8-A1JD-01	M1004I	Missense_Mutation	SNP	gain	13	178951957	178951957	G	A	ENST00000263967.3:c.3012G>A	0.28		33	87			63
TCGA-AO-A1KR-01	M1004I	Missense_Mutation	SNP	gain	13	178951957	178951957	G	A	ENST00000263967.3:c.3012G>A	0.42		25	34		38	63
TCGA-A2-A0EV-01	E469delinsDK	In_Frame_Ins	INS	gain		178928219	178928220	-	ATA	ENST00000263967.3:c.1406_1407insTAA	0.22		20	69		60	63
TCGA-E2-A14P-01	TBL1XR1-PIK3CA	Fusion	NA	amp		-1	-1	NA									63
TCGA-E2-A14P-01	USP13-PIK3CA	Fusion	NA	amp		-1	-1	NA									63
MBC-MBCProject_briXiduE-Tumor-SM-DL49L	E542K	Missense_Mutation	SNP	diploid	787	178936082	178936082	G	A	ENST00000263967.3:c.1624G>A	0.1		11	99			62	rs121913273
MBC-MBCProject_x4cLHdhw-Tumor-SM-GQ9P1	E542K	Missense_Mutation	SNP	diploid	787	178936082	178936082	G	A	ENST00000263967.3:c.1624G>A	0.26		32	91			62	rs121913273
TCGA-A8-A084-01	E542K	Missense_Mutation	SNP	diploid	787	178936082	178936082	G	A	ENST00000263967.3:c.1624G>A	0.49		83	86		119	62	rs121913273
TCGA-A8-A092-01	H1047R	Missense_Mutation	SNP	gain	1983	178952085	178952085	A	G	ENST00000263967.3:c.3140A>G							62	rs121913279
MBC-MBCProject_x4cLHdhw-Tumor-SM-GQ9P1	G1049R	Missense_Mutation	SNP	diploid	53	178952090	178952090	G	C	ENST00000263967.3:c.3145G>C	0.27		12	33			62	rs121913277
TCGA-AN-A04C-01	S629C	Missense_Mutation	SNP	shallowdel	1	178937498	178937498	C	G	ENST00000263967.3:c.1886C>G	0.52		106	99			62
TCGA-A8-A0A7-01	E726K	Missense_Mutation	SNP	diploid	27	178938934	178938934	G	A	ENST00000263967.3:c.2176G>A							62	rs867262025
MBC_190	E418*	Nonsense_Mutation	SNP	diploid		178927974	178927974	G	T	ENST00000263967.3:c.1252G>T	0.1		18	159		188	62
TCGA-AN-A0FS-01	E545K	Missense_Mutation	SNP	diploid	1431	178936091	178936091	G	A	ENST00000263967.3:c.1633G>A	0.18		18	82		112	61	rs104886003
TCGA-BH-A203-01	H1047R	Missense_Mutation	SNP	gain	1983	178952085	178952085	A	G	ENST00000263967.3:c.3140A>G	0.55		47	38		61	61	rs121913279
P009-04-Post-cfDNA	E542K	Missense_Mutation	SNP		787	178936082	178936082	G	A	ENST00000263967.3:c.1624G>A							61	rs121913273
TCGA-E9-A226-01	N345K	Missense_Mutation	SNP	amp	73	178921553	178921553	T	A	ENST00000263967.3:c.1035T>A	0.78		50	14		34	61	rs121913284
TCGA-OL-A5DA-01	E453K	Missense_Mutation	SNP	diploid	28	178928079	178928079	G	A	ENST00000263967.3:c.1357G>A	0.21		4	15		27	61	rs1057519925
P009-04-Post-cfDNA	E453K	Missense_Mutation	SNP		28	178928079	178928079	G	A	ENST00000263967.3:c.1357G>A							61	rs1057519925
TCGA-BH-A0B5-01	K111del	In_Frame_Del	DEL	diploid	3	178916944	178916946	AAG	-	ENST00000263967.3:c.332_334del	0.42		56	77		53	61
P040-02-Pre-cfDNA	E545Q	Missense_Mutation	SNP		1431	178936091	178936091	G	C	ENST00000263967.3:c.1633G>C							60	rs104886003
TCGA-BH-A5J0-01	E542K	Missense_Mutation	SNP	gain	787	178936082	178936082	G	A	ENST00000263967.3:c.1624G>A	0.5		26	26		58	60	rs121913273
P040-02-Pre-cfDNA	E542K	Missense_Mutation	SNP		787	178936082	178936082	G	A	ENST00000263967.3:c.1624G>A							60	rs121913273
P040-02-Pre-cfDNA	H1047R	Missense_Mutation	SNP		1983	178952085	178952085	A	G	ENST00000263967.3:c.3140A>G							60	rs121913279
P040-02-Pre-cfDNA	E542Q	Missense_Mutation	SNP		787	178936082	178936082	G	C	ENST00000263967.3:c.1624G>C							60	rs121913273
MBC-MBCProject_PzUBH7I3-Tumor-SM-CGL52	K111E	Missense_Mutation	SNP	diploid	36	178916944	178916944	A	G	ENST00000263967.3:c.331A>G	0.31		11	24			60	rs1057519933
TCGA-A8-A07E-01	N345K	Missense_Mutation	SNP	diploid	73	178921553	178921553	T	A	ENST00000263967.3:c.1035T>A							60	rs121913284
MBC-MBCProject_KGs1fxH2-Tumor-SM-CGMCS	N1044Y	Missense_Mutation	SNP	diploid	32	178952075	178952075	A	T	ENST00000263967.3:c.3130A>T	0.14		14	89			60
P040-02-Pre-cfDNA	E970K	Missense_Mutation	SNP		6	178948136	178948136	G	A	ENST00000263967.3:c.2908G>A							60
TCGA-BH-A0EE-01	L766F	Missense_Mutation	SNP	diploid	1	178942489	178942489	C	T	ENST00000263967.3:c.2296C>T	0.14		14	84			60
P040-02-Pre-cfDNA	E767Q	Missense_Mutation	SNP			178942492	178942492	G	C	ENST00000263967.3:c.2299G>C							60
TCGA-BH-A0DX-01	E545K	Missense_Mutation	SNP	diploid	1431	178936091	178936091	G	A	ENST00000263967.3:c.1633G>A	0.21		18	69		113	59	rs104886003
TCGA-S3-AA11-01	E545A	Missense_Mutation	SNP	diploid	1431	178936092	178936092	A	C	ENST00000263967.3:c.1634A>C	0.47		52	59		145	59	rs121913274
MBC-MBCProject_JpCASlSG-Tumor-SM-GQC7E	H1047R	Missense_Mutation	SNP	diploid	1983	178952085	178952085	A	G	ENST00000263967.3:c.3140A>G	0.15		15	83			59	rs121913279
TCGA-A8-A07G-01	H1047R	Missense_Mutation	SNP	amp	1983	178952085	178952085	A	G	ENST00000263967.3:c.3140A>G	0.67		186	91		68	59	rs121913279
TCGA-BH-A208-01	H1047R	Missense_Mutation	SNP	gain	1983	178952085	178952085	A	G	ENST00000263967.3:c.3140A>G	0.49		22	23		91	59	rs121913279
TCGA-AC-A2QI-01	M1043V	Missense_Mutation	SNP	diploid	107	178952072	178952072	A	G	ENST00000263967.3:c.3127A>G	0.38		11	18		20	59	rs1057519936
TCGA-GM-A3NW-01	N345H	Missense_Mutation	SNP	diploid	73	178921551	178921551	A	C	ENST00000263967.3:c.1033A>C	0.31		11	25			59	rs1057519939
TCGA-A2-A0YT-01	E545K	Missense_Mutation	SNP	gain	1431	178936091	178936091	G	A	ENST00000263967.3:c.1633G>A	0.62		60	37		114	58	rs104886003
TCGA-A8-A06R-01	E545K	Missense_Mutation	SNP	gain	1431	178936091	178936091	G	A	ENST00000263967.3:c.1633G>A	0.42		89	123		74	58	rs104886003
TCGA-A8-A06U-01	H1047R	Missense_Mutation	SNP	amp	1983	178952085	178952085	A	G	ENST00000263967.3:c.3140A>G	0.9		393	46		159	58	rs121913279
TCGA-D8-A1JJ-01	H1047R	Missense_Mutation	SNP	gain	1983	178952085	178952085	A	G	ENST00000263967.3:c.3140A>G	0.36		27	48		112	58	rs121913279
MBC-MBCProject_PzUBH7I3-Tumor-SM-CGLNA	K111E	Missense_Mutation	SNP	diploid	36	178916944	178916944	A	G	ENST00000263967.3:c.331A>G	0.11		6	47			58	rs1057519933
PD4094a	G1049R	Missense_Mutation	SNP		53	178952090	178952090	G	C	ENST00000263967.3:c.3145G>C							58	rs121913277
TCGA-BH-A0B5-01	K111del	In_Frame_Del	DEL	diploid	3	178916944	178916946	AAG	-	ENST00000263967.3:c.332_334del							58
TCGA-AQ-A7U7-01	E600K	Missense_Mutation	SNP	diploid	1	178937410	178937410	G	A	ENST00000263967.3:c.1798G>A	0.25		24	72		93	58
MBC_185	E545K	Missense_Mutation	SNP	diploid	1431	178936091	178936091	G	A	ENST00000263967.3:c.1633G>A	0.42		37	51		94	57	rs104886003
TCGA-A8-A06R-01	E545K	Missense_Mutation	SNP	gain	1431	178936091	178936091	G	A	ENST00000263967.3:c.1633G>A	0.43		84	113		73	57	rs104886003
MBC-MBCProject_oqupfDu7-Tumor-SM-GQCIP	H1047L	Missense_Mutation	SNP	diploid	1983	178952085	178952085	A	T	ENST00000263967.3:c.3140A>T	0.23		19	65			57	rs121913279
TCGA-OL-A66L-01	E542K	Missense_Mutation	SNP	diploid	787	178936082	178936082	G	A	ENST00000263967.3:c.1624G>A	0.28		27	71		66	57	rs121913273
TCGA-A8-A07E-01	N345K	Missense_Mutation	SNP	diploid	73	178921553	178921553	T	A	ENST00000263967.3:c.1035T>A	0.25		13	39		31	57	rs121913284
TCGA-BH-A0B5-01	K111del	In_Frame_Del	DEL	diploid	3	178916944	178916946	AAG	-	ENST00000263967.3:c.332_334del	0.41		61	87		61	57
MBC_1	H1047R	Missense_Mutation	SNP	gain	1983	178952085	178952085	A	G	ENST00000263967.3:c.3140A>G	0.31		82	182		126	56	rs121913279
TCGA-AR-A0TZ-01	H1047R	Missense_Mutation	SNP	diploid	1983	178952085	178952085	A	G	ENST00000263967.3:c.3140A>G	0.42		15	21		112	56	rs121913279
TCGA-C8-A131-01	H1047R	Missense_Mutation	SNP	diploid	1983	178952085	178952085	A	G	ENST00000263967.3:c.3140A>G	0.32		41	87		136	56	rs121913279
TCGA-B6-A0RG-01	H1047R	Missense_Mutation	SNP	amp	1983	178952085	178952085	A	G	ENST00000263967.3:c.3140A>G	0.33		103	212		124	56	rs121913279
TCGA-A2-A0EV-01	H1047R	Missense_Mutation	SNP	gain	1983	178952085	178952085	A	G	ENST00000263967.3:c.3140A>G	0.59		83	57		66	56	rs121913279
TCGA-AO-A1KR-01	H1047R	Missense_Mutation	SNP	amp	1983	178952085	178952085	A	G	ENST00000263967.3:c.3140A>G	0.43		19	25		31	56	rs121913279
TCGA-AQ-A0Y5-01	E453K	Missense_Mutation	SNP	diploid	28	178928079	178928079	G	A	ENST00000263967.3:c.1357G>A	0.21		13	49		46	56	rs1057519925
TCGA-C8-A131-01	R108H	Missense_Mutation	SNP	diploid	33	178916936	178916936	G	A	ENST00000263967.3:c.323G>A	0.21		21	79		76	56	rs886042002
TCGA-AO-A03O-01	K111_L113del	In_Frame_Del	DEL	gain		178916944	178916952	AAGATCCTC	-	ENST00000263967.3:c.333_341del							56
TCGA-AO-A1KR-01	M1004I	Missense_Mutation	SNP	amp	13	178951957	178951957	G	A	ENST00000263967.3:c.3012G>A	0.42		26	36		40	56
TCGA-A2-A0EV-01	E469delinsDK	In_Frame_Ins	INS	gain		178928219	178928220	-	ATA	ENST00000263967.3:c.1406_1407insTAA	0.18		21	94		65	56
TCGA-A8-A075-01	E545K	Missense_Mutation	SNP	gain	1431	178936091	178936091	G	A	ENST00000263967.3:c.1633G>A	0.35		72	135			55	rs104886003
TCGA-A7-A0CJ-01	Q546R	Missense_Mutation	SNP	gain	212	178936095	178936095	A	G	ENST00000263967.3:c.1637A>G	0.48		78	83		72	55	rs397517201
TCGA-BH-A18J-01	E545K	Missense_Mutation	SNP	diploid	1431	178936091	178936091	G	A	ENST00000263967.3:c.1633G>A	0.25		58	172		260	55	rs104886003
TCGA-BH-A0DX-01	E545K	Missense_Mutation	SNP	diploid	1431	178936091	178936091	G	A	ENST00000263967.3:c.1633G>A	0.2		19	75		128	55	rs104886003
TCGA-A8-A06R-01	E545K	Missense_Mutation	SNP	gain	1431	178936091	178936091	G	A	ENST00000263967.3:c.1633G>A							55	rs104886003
MBC-MBCProject_rJHBiKTl-Tumor-SM-DL3K3	E542K	Missense_Mutation	SNP	amp	787	178936082	178936082	G	A	ENST00000263967.3:c.1624G>A	0.49		122	128			55	rs121913273
TCGA-A8-A084-01	E542K	Missense_Mutation	SNP	diploid	787	178936082	178936082	G	A	ENST00000263967.3:c.1624G>A	0.49		83	86			55	rs121913273
TCGA-C8-A12L-01	H1047R	Missense_Mutation	SNP	amp	1983	178952085	178952085	A	G	ENST00000263967.3:c.3140A>G	0.8		177	43			55	rs121913279
TCGA-E9-A295-01	H1047L	Missense_Mutation	SNP	diploid	1983	178952085	178952085	A	T	ENST00000263967.3:c.3140A>T	0.59		27	19			55	rs121913279
TCGA-A7-A4SF-01	E542K	Missense_Mutation	SNP	shallowdel	787	178936082	178936082	G	A	ENST00000263967.3:c.1624G>A	0.71		46	19		52	55	rs121913273
TCGA-A8-A07B-01	H1047R	Missense_Mutation	SNP	diploid	1983	178952085	178952085	A	G	ENST00000263967.3:c.3140A>G	0.37	0.0053	95	162	1	186	55	rs121913279
TCGA-A8-A084-01	E542K	Missense_Mutation	SNP	diploid	787	178936082	178936082	G	A	ENST00000263967.3:c.1624G>A							55	rs121913273
MBC-MBCProject_2Wf9hPtA-Tumor-SM-GQB5X	N345K	Missense_Mutation	SNP	diploid	73	178921553	178921553	T	A	ENST00000263967.3:c.1035T>A	0.31		5	11			55	rs121913284
MBC-MBCProject_bAi0Slsx-Tumor-SM-CGMFB	G1049S	Missense_Mutation	SNP	diploid	53	178952090	178952090	G	A	ENST00000263967.3:c.3145G>A	0.29		18	45			55	rs121913277
TCGA-A8-A075-01	E453K	Missense_Mutation	SNP	gain	28	178928079	178928079	G	A	ENST00000263967.3:c.1357G>A	0.35		108	205			55	rs1057519925
TCGA-A2-A0CW-01	G1049R	Missense_Mutation	SNP	diploid	53	178952090	178952090	G	C	ENST00000263967.3:c.3145G>C	0.21		23	88		152	55	rs121913277
TCGA-EW-A1IW-01	Q546R	Missense_Mutation	SNP	diploid	212	178936095	178936095	A	G	ENST00000263967.3:c.1637A>G	0.22		26	92			54	rs397517201
MBC-MBCProject_2kS5fYc1-Tumor-SM-DL4O2	H1047R	Missense_Mutation	SNP	diploid	1983	178952085	178952085	A	G	ENST00000263967.3:c.3140A>G	0.3		25	59			54	rs121913279
TCGA-AN-A0AJ-01	H1047R	Missense_Mutation	SNP	gain	1983	178952085	178952085	A	G	ENST00000263967.3:c.3140A>G	0.33		119	237			54	rs121913279
TCGA-E2-A105-01	H1047R	Missense_Mutation	SNP	diploid	1983	178952085	178952085	A	G	ENST00000263967.3:c.3140A>G	0.48		12	13		91	54	rs121913279
TCGA-PE-A5DD-01	H1047R	Missense_Mutation	SNP	gain	1983	178952085	178952085	A	G	ENST00000263967.3:c.3140A>G	0.55		11	9		23	54	rs121913279
TCGA-BH-A203-01	H1047R	Missense_Mutation	SNP	gain	1983	178952085	178952085	A	G	ENST00000263967.3:c.3140A>G	0.55		50	41		64	54	rs121913279
TCGA-AN-A0XO-01	E542K	Missense_Mutation	SNP	gain	787	178936082	178936082	G	A	ENST00000263967.3:c.1624G>A							54	rs121913273
TCGA-A2-A0CW-01	G1049R	Missense_Mutation	SNP	diploid	53	178952090	178952090	G	C	ENST00000263967.3:c.3145G>C							54	rs121913277
TCGA-AN-A0XO-01	E453K	Missense_Mutation	SNP	gain	28	178928079	178928079	G	A	ENST00000263967.3:c.1357G>A							54	rs1057519925
TCGA-E2-A14V-01	N1044Y	Missense_Mutation	SNP	gain	32	178952075	178952075	A	T	ENST00000263967.3:c.3130A>T	0.4		74	110			54
TCGA-AO-A0J5-01	H1047R	Missense_Mutation	SNP	diploid	1983	178952085	178952085	A	G	ENST00000263967.3:c.3140A>G	0.28		30	77		90	54	rs121913279
MBC-MBCProject_bpunhmim-Tumor-SM-DL4MS	E545K	Missense_Mutation	SNP	diploid	1431	178936091	178936091	G	A	ENST00000263967.3:c.1633G>A	0.04		6	140			53	rs104886003
TCGA-AC-A3W7-01	E545K	Missense_Mutation	SNP	diploid	1431	178936091	178936091	G	A	ENST00000263967.3:c.1633G>A	0.29		22	55		52	53	rs104886003
TCGA-GM-A3NY-01	E545K	Missense_Mutation	SNP	diploid	1431	178936091	178936091	G	A	ENST00000263967.3:c.1633G>A	0.39		26	41		71	53	rs104886003
TCGA-A8-A075-01	E545K	Missense_Mutation	SNP	diploid	1431	178936091	178936091	G	A	ENST00000263967.3:c.1633G>A							53	rs104886003
TCGA-BH-A0DX-01	E545K	Missense_Mutation	SNP	diploid	1431	178936091	178936091	G	A	ENST00000263967.3:c.1633G>A							53	rs104886003
TCGA-AC-A2QI-01	M1043V	Missense_Mutation	SNP	diploid	107	178952072	178952072	A	G	ENST00000263967.3:c.3127A>G	0.38		11	18			53	rs1057519936
TCGA-A8-A075-01	E453K	Missense_Mutation	SNP	diploid	28	178928079	178928079	G	A	ENST00000263967.3:c.1357G>A							53	rs1057519925
MBC-MBCProject_nEcXsyfj-Tumor-SM-GQB5B	H1047R	Missense_Mutation	SNP	diploid	1983	178952085	178952085	A	G	ENST00000263967.3:c.3140A>G	0.21		21	81			52	rs121913279
TCGA-A2-A0D1-01	E542K	Missense_Mutation	SNP	shallowdel	787	178936082	178936082	G	A	ENST00000263967.3:c.1624G>A	0.33		72	144			52	rs121913273
TCGA-E2-A105-01	H1047R	Missense_Mutation	SNP	diploid	1983	178952085	178952085	A	G	ENST00000263967.3:c.3140A>G	0.48		13	14		95	52	rs121913279
TCGA-E2-A105-01	H1047R	Missense_Mutation	SNP	diploid	1983	178952085	178952085	A	G	ENST00000263967.3:c.3140A>G							52	rs121913279
TCGA-GM-A3NW-01	N345H	Missense_Mutation	SNP	diploid	73	178921551	178921551	A	C	ENST00000263967.3:c.1033A>C	0.32		11	23		48	52	rs1057519939
TCGA-BH-A0DL-01	H1047R	Missense_Mutation	SNP	amp	1983	178952085	178952085	A	G	ENST00000263967.3:c.3140A>G	0.62		200	122		118	52	rs121913279
MBC-MBCProject_mrhKt1Ue-Tumor-SM-DL4UY	E545K	Missense_Mutation	SNP	diploid	1431	178936091	178936091	G	A	ENST00000263967.3:c.1633G>A	0.16		15	77			51	rs104886003
MBC_214	E542K	Missense_Mutation	SNP	gain	787	178936082	178936082	G	A	ENST00000263967.3:c.1624G>A	0.33	0.0086	50	101	1	115	51	rs121913273
TCGA-A7-A4SF-01	E542K	Missense_Mutation	SNP	shallowdel	787	178936082	178936082	G	A	ENST00000263967.3:c.1624G>A	0.71		46	19			51	rs121913273
TCGA-A8-A0A9-01	H1047R	Missense_Mutation	SNP	diploid	1983	178952085	178952085	A	G	ENST00000263967.3:c.3140A>G	0.42		64	87		171	51	rs121913279
TCGA-GM-A2DD-01	H1047R	Missense_Mutation	SNP	gain	1983	178952085	178952085	A	G	ENST00000263967.3:c.3140A>G	0.22		12	42		59	51	rs121913279
TCGA-BH-A208-01	H1047R	Missense_Mutation	SNP	gain	1983	178952085	178952085	A	G	ENST00000263967.3:c.3140A>G	0.48		22	24		95	51	rs121913279
MBC-MBCProject_GvHkH2Hk-Tumor-SM-AZ5HV	C420R	Missense_Mutation	SNP	amp	52	178927980	178927980	T	C	ENST00000263967.3:c.1258T>C	0.41		9	13			51	rs121913272
TCGA-C8-A26X-01	E103_G106delinsD	In_Frame_Del	DEL	diploid		178916922	178916930	ACCAGTAGG	-	ENST00000263967.3:c.309_317del	0.37		11	19		43	51
TCGA-BH-A0DX-01	E545K	Missense_Mutation	SNP	diploid	1431	178936091	178936091	G	A	ENST00000263967.3:c.1633G>A	0.2		19	75			50	rs104886003
TCGA-A7-A0DB-01	H1047R	Missense_Mutation	SNP	gain	1983	178952085	178952085	A	G	ENST00000263967.3:c.3140A>G	0.33		10	20			50	rs121913279
TCGA-D8-A143-01	H1047R	Missense_Mutation	SNP	gain	1983	178952085	178952085	A	G	ENST00000263967.3:c.3140A>G	0.39		80	123		89	50	rs121913279
TCGA-GM-A2DI-01	E542K	Missense_Mutation	SNP	diploid	787	178936082	178936082	G	A	ENST00000263967.3:c.1624G>A	0.12		5	37		55	50	rs121913273
TCGA-C8-A131-01	H1047R	Missense_Mutation	SNP	diploid	1983	178952085	178952085	A	G	ENST00000263967.3:c.3140A>G	0.33		45	90		142	50	rs121913279
TCGA-C8-A131-01	R108H	Missense_Mutation	SNP	diploid	33	178916936	178916936	G	A	ENST00000263967.3:c.323G>A	0.21		23	84		79	50	rs886042002
MBC-MBCProject_NDIbs9i6-Tumor-SM-DL4VL	G118D	Missense_Mutation	SNP	diploid	32	178917478	178917478	G	A	ENST00000263967.3:c.353G>A	0.24		11	34			50	rs587777790
TCGA-BH-A0B5-01	K111del	In_Frame_Del	DEL	diploid	3	178916944	178916946	AAG	-	ENST00000263967.3:c.332_334del	0.41		61	88			50
TCGA-A2-A25D-01	E110del	In_Frame_Del	DEL	gain		178916938	178916940	GAA	-	ENST00000263967.3:c.328_330del	0.42		22	30		40	50
TCGA-E2-A15G-01	H1047R	Missense_Mutation	SNP	gain	1983	178952085	178952085	A	G	ENST00000263967.3:c.3140A>G	0.51		132	128		257	50	rs121913279
TCGA-AC-A3W7-01	E545K	Missense_Mutation	SNP	diploid	1431	178936091	178936091	G	A	ENST00000263967.3:c.1633G>A	0.29		22	55			49	rs104886003
TCGA-LL-A6FP-01	E545K	Missense_Mutation	SNP	diploid	1431	178936091	178936091	G	A	ENST00000263967.3:c.1633G>A	0.7		50	21		67	49	rs104886003
TCGA-BH-A18J-01	E545K	Missense_Mutation	SNP	diploid	1431	178936091	178936091	G	A	ENST00000263967.3:c.1633G>A							49	rs104886003
MBC_187	H1047R	Missense_Mutation	SNP	gain	1983	178952085	178952085	A	G	ENST00000263967.3:c.3140A>G	0.6	0.0049	191	130	1	205	49	rs121913279
TCGA-A2-A0EV-01	H1047R	Missense_Mutation	SNP	gain	1983	178952085	178952085	A	G	ENST00000263967.3:c.3140A>G	0.58		83	61			49	rs121913279
TCGA-B6-A0RG-01	H1047R	Missense_Mutation	SNP	amp	1983	178952085	178952085	A	G	ENST00000263967.3:c.3140A>G	0.33		103	212			49	rs121913279
TCGA-AR-A0TZ-01	H1047R	Missense_Mutation	SNP	diploid	1983	178952085	178952085	A	G	ENST00000263967.3:c.3140A>G							49	rs121913279
brca_smc_2018_BR089	G106R	Missense_Mutation	SNP		18	178916929	178916929	G	C	ENST00000263967.3:c.316G>C							49	rs1057519931
MBC_187	P366R	Missense_Mutation	SNP	gain	2	178922328	178922328	C	G	ENST00000263967.3:c.1097C>G	0.66	0.0078	97	49	1	128	49
TCGA-A2-A0EV-01	E469delinsDK	In_Frame_Ins	INS	gain		178928219	178928220	-	ATA	ENST00000263967.3:c.1406_1407insTAA	0.18		21	94			49
MBC-MBCProject_k4hlFwFg-Tumor-SM-GQD1B	E545K	Missense_Mutation	SNP	diploid	1431	178936091	178936091	G	A	ENST00000263967.3:c.1633G>A	0.29		42	105			48	rs104886003
brca_smc_2018_BB01_128	H1047R	Missense_Mutation	SNP		1983	178952085	178952085	A	G	ENST00000263967.3:c.3140A>G							48	rs121913279
TCGA-BH-A5J0-01	E542K	Missense_Mutation	SNP	gain	787	178936082	178936082	G	A	ENST00000263967.3:c.1624G>A	0.51		28	27			48	rs121913273
TCGA-D8-A1JJ-01	H1047R	Missense_Mutation	SNP	gain	1983	178952085	178952085	A	G	ENST00000263967.3:c.3140A>G	0.36		27	48			48	rs121913279
TCGA-A8-A07B-01	H1047R	Missense_Mutation	SNP	diploid	1983	178952085	178952085	A	G	ENST00000263967.3:c.3140A>G	0.37		95	162			48	rs121913279
TCGA-C8-A26W-01	H1047R	Missense_Mutation	SNP	gain	1983	178952085	178952085	A	G	ENST00000263967.3:c.3140A>G	0.58		40	29		88	48	rs121913279
TCGA-A8-A07G-01	H1047R	Missense_Mutation	SNP	amp	1983	178952085	178952085	A	G	ENST00000263967.3:c.3140A>G	0.67		194	96		70	48	rs121913279
TCGA-A2-A0EV-01	H1047R	Missense_Mutation	SNP	gain	1983	178952085	178952085	A	G	ENST00000263967.3:c.3140A>G							48	rs121913279
TCGA-B6-A0RG-01	H1047R	Missense_Mutation	SNP	gain	1983	178952085	178952085	A	G	ENST00000263967.3:c.3140A>G							48	rs121913279
TCGA-E9-A1RE-01	P104L	Missense_Mutation	SNP	shallowdel	4	178916924	178916924	C	T	ENST00000263967.3:c.311C>T	0.63		30	18		25	48	rs863225060
TCGA-AN-A04C-01	S629C	Missense_Mutation	SNP	diploid	1	178937498	178937498	C	G	ENST00000263967.3:c.1886C>G							48
TCGA-A2-A0EV-01	E469delinsDK	In_Frame_Ins	INS	gain		178928219	178928220	-	ATA	ENST00000263967.3:c.1406_1407insTAA							48
MBC_99	E545K	Missense_Mutation	SNP	diploid	1431	178936091	178936091	G	A	ENST00000263967.3:c.1633G>A	0.62		33	20		49	47	rs104886003
MBC-MBCProject_lqSlSztO-Tumor-SM-GQB9P	E545K	Missense_Mutation	SNP	diploid	1431	178936091	178936091	G	A	ENST00000263967.3:c.1633G>A	0.27		39	103			47	rs104886003
TCGA-A8-A08B-01	E545K	Missense_Mutation	SNP	gain	1431	178936091	178936091	G	A	ENST00000263967.3:c.1633G>A	0.4		32	49		130	47	rs104886003
TCGA-BH-A18F-01	Q546K	Missense_Mutation	SNP	shallowdel	212	178936094	178936094	C	A	ENST00000263967.3:c.1636C>A	0.25	0.0065	44	133	1	153	47	rs121913286
TCGA-AN-A0FS-01	E545K	Missense_Mutation	SNP	diploid	1431	178936091	178936091	G	A	ENST00000263967.3:c.1633G>A	0.18		20	92		124	47	rs104886003
MBC_161	H1047R	Missense_Mutation	SNP	gain	1983	178952085	178952085	A	G	ENST00000263967.3:c.3140A>G	0.4		162	248		129	47	rs121913279
TCGA-BH-A18F-01	H1047R	Missense_Mutation	SNP	shallowdel	1983	178952085	178952085	A	G	ENST00000263967.3:c.3140A>G	0.3		53	123		212	47	rs121913279
TCGA-A2-A0YH-01	N345K	Missense_Mutation	SNP	diploid	73	178921553	178921553	T	A	ENST00000263967.3:c.1035T>A	0.21		11	42			47	rs121913284
TCGA-A2-A0CW-01	G1049R	Missense_Mutation	SNP	diploid	53	178952090	178952090	G	C	ENST00000263967.3:c.3145G>C	0.21		23	88			47	rs121913277
TCGA-A2-A0YH-01	N345K	Missense_Mutation	SNP	diploid	73	178921553	178921553	T	A	ENST00000263967.3:c.1035T>A							47	rs121913284
MBC_136	N1044K	Missense_Mutation	SNP	diploid	32	178952077	178952077	T	G	ENST00000263967.3:c.3132T>G	0.5		132	130		191	47
MBC_118	V105delinsGRQPL	In_Frame_Ins	INS	gain		178916926	178916927	-	GTAGGCAACCGT	ENST00000263967.3:c.313_314insGTAGGCAACCGT	0.38		17	28		26	47
TCGA-LL-A9Q3-01	G118D	Missense_Mutation	SNP	diploid	32	178917478	178917478	G	A	ENST00000263967.3:c.353G>A	0.3		16	38		119	47	rs587777790
TCGA-E9-A1RE-01	P104L	Missense_Mutation	SNP	shallowdel	4	178916924	178916924	C	T	ENST00000263967.3:c.311C>T	0.62		31	19		27	47	rs863225060
TCGA-A7-A0CG-01	H1047R	Missense_Mutation	SNP	diploid	1983	178952085	178952085	A	G	ENST00000263967.3:c.3140A>G	0.21		79	302		178	47	rs121913279
MBC_136	E109delinsGK	In_Frame_Ins	INS	diploid		178916938	178916939	-	GAA	ENST00000263967.3:c.325_326insGAA	0.41		13	19		22	47
TCGA-GM-A3NY-01	E545K	Missense_Mutation	SNP	diploid	1431	178936091	178936091	G	A	ENST00000263967.3:c.1633G>A	0.39		26	41			46	rs104886003
TCGA-AN-A0FS-01	E545K	Missense_Mutation	SNP	diploid	1431	178936091	178936091	G	A	ENST00000263967.3:c.1633G>A	0.18		20	92			46	rs104886003
TCGA-A7-A0CJ-01	Q546R	Missense_Mutation	SNP	gain	212	178936095	178936095	A	G	ENST00000263967.3:c.1637A>G	0.48		79	85		74	46	rs397517201
MBC-MBCProject_zyt5TKFB-Tumor-SM-CGMBJ	E542K	Missense_Mutation	SNP	diploid	787	178936082	178936082	G	A	ENST00000263967.3:c.1624G>A	0.15		37	218			46	rs121913273
TCGA-AO-A1KR-01	H1047R	Missense_Mutation	SNP	amp	1983	178952085	178952085	A	G	ENST00000263967.3:c.3140A>G	0.43		19	25			46	rs121913279
TCGA-A8-A06U-01	H1047R	Missense_Mutation	SNP	amp	1983	178952085	178952085	A	G	ENST00000263967.3:c.3140A>G	0.9		393	46			46	rs121913279
TCGA-BH-A0EB-01	H1047R	Missense_Mutation	SNP	gain	1983	178952085	178952085	A	G	ENST00000263967.3:c.3140A>G	0.25		31	91		90	46	rs121913279
TCGA-E2-A10B-01	H1047R	Missense_Mutation	SNP	gain	1983	178952085	178952085	A	G	ENST00000263967.3:c.3140A>G	0.34		47	91		89	46	rs121913279
TCGA-E2-A15K-01	H1047R	Missense_Mutation	SNP		1983	178952085	178952085	A	G	ENST00000263967.3:c.3140A>G							46	rs121913279
MB-4791	M1043I	Missense_Mutation	SNP	diploid	107	178952074	178952074	G	C	ENST00000263967.3:c.3129G>C							46
MB-4791	E970K	Missense_Mutation	SNP	diploid	6	178948136	178948136	G	A	ENST00000263967.3:c.2908G>A							46
P-0009602-T01-IM5	C378F	Missense_Mutation	SNP	diploid	10	178922364	178922364	G	T	ENST00000263967.3:c.1133G>T	0.51		393	375		382	46
TCGA-AO-A1KR-01	M1004I	Missense_Mutation	SNP	amp	13	178951957	178951957	G	A	ENST00000263967.3:c.3012G>A	0.42		26	36			46
MBC_126	Q546K	Missense_Mutation	SNP	diploid	212	178936094	178936094	C	A	ENST00000263967.3:c.1636C>A	0.28		18	46		53	45	rs121913286
TCGA-A8-A0A1-01	E545K	Missense_Mutation	SNP	diploid	1431	178936091	178936091	G	A	ENST00000263967.3:c.1633G>A	0.55		41	33		104	45	rs104886003
TCGA-A2-A0YT-01	E545K	Missense_Mutation	SNP	gain	1431	178936091	178936091	G	A	ENST00000263967.3:c.1633G>A	0.62		64	39		120	45	rs104886003
MBC-MBCProject_WYHpfXf1-Tumor-SM-GQAFS	H1047R	Missense_Mutation	SNP	diploid	1983	178952085	178952085	A	G	ENST00000263967.3:c.3140A>G	0.35		34	63			45	rs121913279
TCGA-BH-A208-01	H1047R	Missense_Mutation	SNP	gain	1983	178952085	178952085	A	G	ENST00000263967.3:c.3140A>G	0.48		22	24			45	rs121913279
TCGA-E2-A105-01	H1047R	Missense_Mutation	SNP	diploid	1983	178952085	178952085	A	G	ENST00000263967.3:c.3140A>G	0.48		13	14			45	rs121913279
TCGA-3C-AALK-01	E542K	Missense_Mutation	SNP	diploid	787	178936082	178936082	G	A	ENST00000263967.3:c.1624G>A	0.21		22	81		212	45	rs121913273
TCGA-AO-A0JE-01	E542K	Missense_Mutation	SNP	diploid	787	178936082	178936082	G	A	ENST00000263967.3:c.1624G>A	0.25		20	61		83	45	rs121913273
TCGA-GM-A2DD-01	H1047R	Missense_Mutation	SNP	gain	1983	178952085	178952085	A	G	ENST00000263967.3:c.3140A>G	0.22		13	45		62	45	rs121913279
TCGA-A8-A06U-01	H1047R	Missense_Mutation	SNP	amp	1983	178952085	178952085	A	G	ENST00000263967.3:c.3140A>G							45	rs121913279
TCGA-A2-A0YD-01	H1047R	Missense_Mutation	SNP	diploid	1983	178952085	178952085	A	G	ENST00000263967.3:c.3140A>G							45	rs121913279
TCGA-3C-AALK-01	M1004I	Missense_Mutation	SNP	diploid	13	178951957	178951957	G	T	ENST00000263967.3:c.3012G>T	0.2		6	24		89	45
MBC-MBCProject_W2CQswiv-Tumor-SM-GQCPM	E545K	Missense_Mutation	SNP	diploid	1431	178936091	178936091	G	A	ENST00000263967.3:c.1633G>A	0.21		10	38			44	rs104886003
TCGA-A8-A06R-01	E545K	Missense_Mutation	SNP	gain	1431	178936091	178936091	G	A	ENST00000263967.3:c.1633G>A	0.42		89	123			44	rs104886003
TCGA-BH-A18J-01	E545K	Missense_Mutation	SNP	diploid	1431	178936091	178936091	G	A	ENST00000263967.3:c.1633G>A	0.25		58	172			44	rs104886003
P-0004987-T01-IM5	E545K	Missense_Mutation	SNP	diploid	1431	178936091	178936091	G	A	ENST00000263967.3:c.1633G>A	0.35		80	149		153	44	rs104886003
MBC-MBCProject_9JI1fwuX-Tumor-SM-DL4TP	H1047R	Missense_Mutation	SNP	diploid	1983	178952085	178952085	A	G	ENST00000263967.3:c.3140A>G	0.16		8	42			44	rs121913279
MBC-MBCProject_nwIeUoSD-Tumor-SM-GQC2D	H1047R	Missense_Mutation	SNP	diploid	1983	178952085	178952085	A	G	ENST00000263967.3:c.3140A>G	0.22		16	57			44	rs121913279
brca_smc_2018_BB01_034	H1047R	Missense_Mutation	SNP		1983	178952085	178952085	A	G	ENST00000263967.3:c.3140A>G							44	rs121913279
TCGA-A2-A0D1-01	E542K	Missense_Mutation	SNP	shallowdel	787	178936082	178936082	G	A	ENST00000263967.3:c.1624G>A	0.33		67	135		97	44	rs121913273
TCGA-AR-A24S-01	E542K	Missense_Mutation	SNP	diploid	787	178936082	178936082	G	A	ENST00000263967.3:c.1624G>A	0.47		28	31		71	44	rs121913273
TCGA-D8-A1XM-01	E542K	Missense_Mutation	SNP	diploid	787	178936082	178936082	G	A	ENST00000263967.3:c.1624G>A	0.27		21	58		75	44	rs121913273
TCGA-EW-A423-01	H1047R	Missense_Mutation	SNP	diploid	1983	178952085	178952085	A	G	ENST00000263967.3:c.3140A>G	0.45	0.04	14	17	1	24	44	rs121913279
TCGA-E2-A576-01	H1047Y	Missense_Mutation	SNP	shallowdel	1983	178952084	178952084	C	T	ENST00000263967.3:c.3139C>T	0.62		8	5		25	44	rs121913281
TCGA-E2-A15G-01	H1047R	Missense_Mutation	SNP	gain	1983	178952085	178952085	A	G	ENST00000263967.3:c.3140A>G	0.51		145	141		273	44	rs121913279
TCGA-C8-A1HE-01	H1047R	Missense_Mutation	SNP	diploid	1983	178952085	178952085	A	G	ENST00000263967.3:c.3140A>G	0.53		25	22		27	44	rs121913279
TCGA-A8-A0A9-01	H1047R	Missense_Mutation	SNP	diploid	1983	178952085	178952085	A	G	ENST00000263967.3:c.3140A>G	0.43		68	89		176	44	rs121913279
TCGA-A8-A07B-01	H1047R	Missense_Mutation	SNP	diploid	1983	178952085	178952085	A	G	ENST00000263967.3:c.3140A>G							44	rs121913279
TCGA-AR-A255-01	N345K	Missense_Mutation	SNP	gain	73	178921553	178921553	T	A	ENST00000263967.3:c.1035T>A	0.39		18	28			44	rs121913284
TCGA-C8-A3M8-01	M1043I	Missense_Mutation	SNP	gain	107	178952074	178952074	G	C	ENST00000263967.3:c.3129G>C	0.74		14	5		21	44
TCGA-C8-A3M8-01	M1043I	Missense_Mutation	SNP	gain	107	178952074	178952074	G	C	ENST00000263967.3:c.3129G>C	0.74		14	5		22	44
TCGA-E2-A108-01	G118D	Missense_Mutation	SNP	diploid	32	178917478	178917478	G	A	ENST00000263967.3:c.353G>A							44	rs587777790
BR-V-034	E545K	Missense_Mutation	SNP		1431	178936091	178936091	G	A	ENST00000263967.3:c.1633G>A							44	rs104886003
TCGA-D8-A1XY-01	E545K	Missense_Mutation	SNP	gain	1431	178936091	178936091	G	A	ENST00000263967.3:c.1633G>A	0.4		42	64		75	43	rs104886003
TCGA-AO-A0J5-01	H1047R	Missense_Mutation	SNP	diploid	1983	178952085	178952085	A	G	ENST00000263967.3:c.3140A>G	0.28		31	80			43	rs121913279
TCGA-C8-A131-01	H1047R	Missense_Mutation	SNP	diploid	1983	178952085	178952085	A	G	ENST00000263967.3:c.3140A>G	0.33		45	90			43	rs121913279
TCGA-E2-A154-01	H1047L	Missense_Mutation	SNP	gain	1983	178952085	178952085	A	T	ENST00000263967.3:c.3140A>T	0.51		66	63		140	43	rs121913279
TCGA-C8-A131-01	R108H	Missense_Mutation	SNP	diploid	33	178916936	178916936	G	A	ENST00000263967.3:c.323G>A	0.21		23	84			43	rs886042002
MBC_49	K111_I112insD	In_Frame_Ins	INS	gain		178916946	178916947	-	GAT	ENST00000263967.3:c.333_334insGAT	0.52		63	58		74	43
TCGA-A2-A25D-01	E110del	In_Frame_Del	DEL	gain		178916938	178916940	GAA	-	ENST00000263967.3:c.328_330del	0.36		19	34		47	43
P-0002713-T01-IM3	E545K	Missense_Mutation	SNP	diploid	1431	178936091	178936091	G	A	ENST00000263967.3:c.1633G>A	0.27		164	446		261	42	rs104886003
TCGA-PE-A5DD-01	H1047R	Missense_Mutation	SNP	gain	1983	178952085	178952085	A	G	ENST00000263967.3:c.3140A>G	0.55		12	10			42	rs121913279
TCGA-E2-A15P-01	E542K	Missense_Mutation	SNP	diploid	787	178936082	178936082	G	A	ENST00000263967.3:c.1624G>A	0.27		23	61		60	42	rs121913273
TCGA-C8-A278-01	H1047L	Missense_Mutation	SNP	gain	1983	178952085	178952085	A	T	ENST00000263967.3:c.3140A>T	0.21		14	54		38	42	rs121913279
TCGA-D8-A1XM-01	E542K	Missense_Mutation	SNP	diploid	787	178936082	178936082	G	A	ENST00000263967.3:c.1624G>A	0.27		23	62		81	42	rs121913273
TCGA-C8-A26W-01	H1047R	Missense_Mutation	SNP	gain	1983	178952085	178952085	A	G	ENST00000263967.3:c.3140A>G	0.57		41	31		91	42	rs121913279
TCGA-D8-A145-01	C420R	Missense_Mutation	SNP	diploid	52	178927980	178927980	T	C	ENST00000263967.3:c.1258T>C	0.23		24	81		96	42	rs121913272
TCGA-E9-A1R5-01	C420R	Missense_Mutation	SNP	diploid	52	178927980	178927980	T	C	ENST00000263967.3:c.1258T>C	0.5		54	54		109	42	rs121913272
TCGA-C8-A278-01	M1040V	Missense_Mutation	SNP	gain	8	178952063	178952063	A	G	ENST00000263967.3:c.3118A>G	0.22		14	49		38	42
TCGA-D8-A1JF-01	E545K	Missense_Mutation	SNP	diploid	1431	178936091	178936091	G	A	ENST00000263967.3:c.1633G>A	0.55		17	14		29	41	rs104886003
TCGA-A8-A08T-01	E545K	Missense_Mutation	SNP	diploid	1431	178936091	178936091	G	A	ENST00000263967.3:c.1633G>A	0.35		45	82		113	41	rs104886003
MBC_72	E542K	Missense_Mutation	SNP	diploid	787	178936082	178936082	G	A	ENST00000263967.3:c.1624G>A	0.26		21	61		59	41	rs121913273
MBC_100	H1047R	Missense_Mutation	SNP	diploid	1983	178952085	178952085	A	G	ENST00000263967.3:c.3140A>G	0.57	0.0047	198	149	1	213	41	rs121913279
MBC_196	H1047L	Missense_Mutation	SNP	gain	1983	178952085	178952085	A	T	ENST00000263967.3:c.3140A>T	0.32	0.0048	99	210	1	209	41	rs121913279
TCGA-BH-A0GY-01	H1047R	Missense_Mutation	SNP	amp	1983	178952085	178952085	A	G	ENST00000263967.3:c.3140A>G	0.67		351	176			41	rs121913279
TCGA-A2-A04N-01	E542K	Missense_Mutation	SNP	diploid	787	178936082	178936082	G	A	ENST00000263967.3:c.1624G>A	0.33		24	49		100	41	rs121913273
TCGA-B6-A40B-01	E542K	Missense_Mutation	SNP	diploid	787	178936082	178936082	G	A	ENST00000263967.3:c.1624G>A	0.43		35	46		50	41	rs121913273
TCGA-AR-A1AV-01	H1047R	Missense_Mutation	SNP	diploid	1983	178952085	178952085	A	G	ENST00000263967.3:c.3140A>G	0.82		140	30		192	41	rs121913279
TCGA-C8-A12U-01	H1047R	Missense_Mutation	SNP	gain	1983	178952085	178952085	A	G	ENST00000263967.3:c.3140A>G	0.44		80	101		118	41	rs121913279
TCGA-E2-A15P-01	E542K	Missense_Mutation	SNP	diploid	787	178936082	178936082	G	A	ENST00000263967.3:c.1624G>A	0.29		27	67		63	41	rs121913273
TCGA-C8-A131-01	H1047R	Missense_Mutation	SNP	diploid	1983	178952085	178952085	A	G	ENST00000263967.3:c.3140A>G							41	rs121913279
TCGA-A8-A0A9-01	H1047R	Missense_Mutation	SNP	diploid	1983	178952085	178952085	A	G	ENST00000263967.3:c.3140A>G							41	rs121913279
TCGA-OL-A5DA-01	E453K	Missense_Mutation	SNP	diploid	28	178928079	178928079	G	A	ENST00000263967.3:c.1357G>A	0.17		4	19			41	rs1057519925
TCGA-C8-A131-01	R108H	Missense_Mutation	SNP	diploid	33	178916936	178916936	G	A	ENST00000263967.3:c.323G>A							41	rs886042002
TCGA-BH-A18H-01	E1037K	Missense_Mutation	SNP	gain	4	178952054	178952054	G	A	ENST00000263967.3:c.3109G>A	0.23		50	163		200	41
TCGA-B6-A0RQ-01	E542G	Missense_Mutation	SNP	diploid	787	178936083	178936083	A	G	ENST00000263967.3:c.1625A>G	0.12		16	120		106	41	rs1057519927
TCGA-D8-A1JF-01	R398H	Missense_Mutation	SNP	diploid	1	178927430	178927430	G	A	ENST00000263967.3:c.1193G>A	0.2		17	69		103	41	rs748197872
TCGA-A2-A0YT-01	E545K	Missense_Mutation	SNP	gain	1431	178936091	178936091	G	A	ENST00000263967.3:c.1633G>A	0.62		64	40			40	rs104886003
TCGA-BH-A42V-01	E545K	Missense_Mutation	SNP	diploid	1431	178936091	178936091	G	A	ENST00000263967.3:c.1633G>A	0.17		10	48		32	40	rs104886003
TCGA-A7-A26E-01	E545K	Missense_Mutation	SNP	diploid	1431	178936091	178936091	G	A	ENST00000263967.3:c.1633G>A	0.34		28	54		89	40	rs104886003
TCGA-BH-A18F-01	Q546K	Missense_Mutation	SNP	shallowdel	212	178936094	178936094	C	A	ENST00000263967.3:c.1636C>A	0.25	0.0061	49	147	1	163	40	rs121913286
TCGA-A8-A07G-01	H1047R	Missense_Mutation	SNP	amp	1983	178952085	178952085	A	G	ENST00000263967.3:c.3140A>G	0.67		194	97			40	rs121913279
TCGA-AC-A8OS-01	H1047L	Missense_Mutation	SNP	diploid	1983	178952085	178952085	A	T	ENST00000263967.3:c.3140A>T	0.29		8	20		34	40	rs121913279
TCGA-BH-A18F-01	H1047R	Missense_Mutation	SNP	shallowdel	1983	178952085	178952085	A	G	ENST00000263967.3:c.3140A>G	0.3		56	129		223	40	rs121913279
TCGA-BH-A0DL-01	H1047R	Missense_Mutation	SNP	amp	1983	178952085	178952085	A	G	ENST00000263967.3:c.3140A>G	0.62		211	129		123	40	rs121913279
TCGA-D8-A143-01	H1047R	Missense_Mutation	SNP	gain	1983	178952085	178952085	A	G	ENST00000263967.3:c.3140A>G							40	rs121913279
TCGA-B6-A0X5-01	H1047R	Missense_Mutation	SNP	diploid	1983	178952085	178952085	A	G	ENST00000263967.3:c.3140A>G							40	rs121913279
TCGA-C8-A3M8-01	M1043I	Missense_Mutation	SNP	gain	107	178952074	178952074	G	C	ENST00000263967.3:c.3129G>C	0.74		14	5			40
TCGA-WT-AB41-01	G118D	Missense_Mutation	SNP	gain	32	178917478	178917478	G	A	ENST00000263967.3:c.353G>A	0.36		32	58		65	40	rs587777790
TCGA-A8-A09B-01	P447_L455del	In_Frame_Del	DEL	gain		178928060	178928086	GCCAGTACCTCATGGATTAGAAGATTT	-	ENST00000263967.3:c.1340_1366del	0.43		59	77		170	40
TCGA-A2-A25D-01	E110del	In_Frame_Del	DEL	gain		178916938	178916940	GAA	-	ENST00000263967.3:c.328_330del	0.36		19	34			40
TCGA-E2-A15K-06	H1047R	Missense_Mutation	SNP		1983	178952085	178952085	A	G	ENST00000263967.3:c.3140A>G	0.51		104	99			40	rs121913279
TCGA-E9-A1RC-01	H1047R	Missense_Mutation	SNP	gain	1983	178952085	178952085	A	G	ENST00000263967.3:c.3140A>G	0.9		45	5		55	40	rs121913279
TCGA-A8-A08T-01	E545K	Missense_Mutation	SNP	diploid	1431	178936091	178936091	G	A	ENST00000263967.3:c.1633G>A	0.35		45	82			39	rs104886003
TCGA-A8-A08T-01	E545K	Missense_Mutation	SNP	diploid	1431	178936091	178936091	G	A	ENST00000263967.3:c.1633G>A	0.35		42	78		110	39	rs104886003
TCGA-D8-A27L-01	E545K	Missense_Mutation	SNP	diploid	1431	178936091	178936091	G	A	ENST00000263967.3:c.1633G>A	0.28		24	61		113	39	rs104886003
TCGA-LL-A7T0-01	E545K	Missense_Mutation	SNP	shallowdel	1431	178936091	178936091	G	A	ENST00000263967.3:c.1633G>A	0.64		54	30		57	39	rs104886003
TCGA-BH-A8FY-01	E545A	Missense_Mutation	SNP	diploid	1431	178936092	178936092	A	C	ENST00000263967.3:c.1634A>C	0.45		33	41		69	39	rs121913274
TCGA-A8-A06P-01	E545K	Missense_Mutation	SNP	diploid	1431	178936091	178936091	G	A	ENST00000263967.3:c.1633G>A	0.29		30	72		126	39	rs104886003
TCGA-BH-A0B0-01	E545K	Missense_Mutation	SNP	diploid	1431	178936091	178936091	G	A	ENST00000263967.3:c.1633G>A	0.21		15	57		181	39	rs104886003
TCGA-AN-A0FS-01	E545K	Missense_Mutation	SNP	diploid	1431	178936091	178936091	G	A	ENST00000263967.3:c.1633G>A							39	rs104886003
TCGA-BH-A18F-01	Q546K	Missense_Mutation	SNP	diploid	212	178936094	178936094	C	A	ENST00000263967.3:c.1636C>A							39	rs121913286
MBC-MBCProject_oNI6SXtq-Tumor-SM-GQC8N	H1047R	Missense_Mutation	SNP	diploid	1983	178952085	178952085	A	G	ENST00000263967.3:c.3140A>G	0.32		31	67			39	rs121913279
TCGA-A8-A0A9-01	H1047R	Missense_Mutation	SNP	diploid	1983	178952085	178952085	A	G	ENST00000263967.3:c.3140A>G	0.43		68	89			39	rs121913279
TCGA-E2-A14Y-01	H1047R	Missense_Mutation	SNP	diploid	1983	178952085	178952085	A	G	ENST00000263967.3:c.3140A>G	0.42		91	126		267	39	rs121913279
TCGA-E9-A1RC-01	H1047R	Missense_Mutation	SNP	gain	1983	178952085	178952085	A	G	ENST00000263967.3:c.3140A>G	0.89		47	6		57	39	rs121913279
TCGA-AR-A1AV-01	H1047R	Missense_Mutation	SNP	diploid	1983	178952085	178952085	A	G	ENST00000263967.3:c.3140A>G	0.82		148	33		200	39	rs121913279
TCGA-BH-A0DL-01	H1047R	Missense_Mutation	SNP	amp	1983	178952085	178952085	A	G	ENST00000263967.3:c.3140A>G							39	rs121913279
TCGA-A8-A07G-01	H1047R	Missense_Mutation	SNP	amp	1983	178952085	178952085	A	G	ENST00000263967.3:c.3140A>G							39	rs121913279
TCGA-E2-A15G-01	H1047R	Missense_Mutation	SNP	diploid	1983	178952085	178952085	A	G	ENST00000263967.3:c.3140A>G							39	rs121913279
TCGA-BH-A18F-01	H1047R	Missense_Mutation	SNP	diploid	1983	178952085	178952085	A	G	ENST00000263967.3:c.3140A>G							39	rs121913279
P-0002124-T01-IM3	H1047R	Missense_Mutation	SNP	diploid	1983	178952085	178952085	A	G	ENST00000263967.3:c.3140A>G	0.4		398	591		318	39	rs121913279
TCGA-AC-A3TM-01	E365K	Missense_Mutation	SNP	diploid	8	178922324	178922324	G	A	ENST00000263967.3:c.1093G>A	0.14		10	64		42	39	rs1064793732
P-0002124-T01-IM3	E365K	Missense_Mutation	SNP	diploid	8	178922324	178922324	G	A	ENST00000263967.3:c.1093G>A	0.42		412	578		316	39	rs1064793732
BR-V-071	G118D	Missense_Mutation	SNP		32	178917478	178917478	G	A	ENST00000263967.3:c.353G>A							39	rs587777790
TCGA-A7-A26E-01	E545K	Missense_Mutation	SNP	diploid	1431	178936091	178936091	G	A	ENST00000263967.3:c.1633G>A	0.32		21	44		68	38	rs104886003
TCGA-D8-A1JF-01	E545K	Missense_Mutation	SNP	diploid	1431	178936091	178936091	G	A	ENST00000263967.3:c.1633G>A	0.54		19	16		31	38	rs104886003
TCGA-BH-A42V-01	E545K	Missense_Mutation	SNP	diploid	1431	178936091	178936091	G	A	ENST00000263967.3:c.1633G>A	0.17		11	52		36	38	rs104886003
TCGA-BH-A0B0-01	E545K	Missense_Mutation	SNP	diploid	1431	178936091	178936091	G	A	ENST00000263967.3:c.1633G>A							38	rs104886003
TCGA-A7-A0CJ-01	Q546R	Missense_Mutation	SNP	gain	212	178936095	178936095	A	G	ENST00000263967.3:c.1637A>G							38	rs397517201
TCGA-D8-A1XM-01	E542K	Missense_Mutation	SNP	diploid	787	178936082	178936082	G	A	ENST00000263967.3:c.1624G>A	0.27		23	62			38	rs121913273
TCGA-B6-A40B-01	E542K	Missense_Mutation	SNP	diploid	787	178936082	178936082	G	A	ENST00000263967.3:c.1624G>A	0.44		40	50			38	rs121913273
TCGA-E2-A15G-01	H1047R	Missense_Mutation	SNP	gain	1983	178952085	178952085	A	G	ENST00000263967.3:c.3140A>G	0.51		145	141			38	rs121913279
TCGA-BH-A1EY-01	H1047R	Missense_Mutation	SNP	diploid	1983	178952085	178952085	A	G	ENST00000263967.3:c.3140A>G	0.27	0.05	17	47	2	42	38	rs121913279
TCGA-E2-A15K-01	H1047R	Missense_Mutation	SNP	diploid	1983	178952085	178952085	A	G	ENST00000263967.3:c.3140A>G	0.36		38	69		146	38	rs121913279
TCGA-E2-A1BD-01	H1047R	Missense_Mutation	SNP	diploid	1983	178952085	178952085	A	G	ENST00000263967.3:c.3140A>G	0.59		57	40		182	38	rs121913279
TCGA-D8-A143-01	H1047R	Missense_Mutation	SNP	gain	1983	178952085	178952085	A	G	ENST00000263967.3:c.3140A>G	0.39		86	132		94	38	rs121913279
TCGA-BH-A0GY-01	H1047R	Missense_Mutation	SNP	amp	1983	178952085	178952085	A	G	ENST00000263967.3:c.3140A>G	0.67		351	176		157	38	rs121913279
TCGA-A2-A04N-01	E542K	Missense_Mutation	SNP	diploid	787	178936082	178936082	G	A	ENST00000263967.3:c.1624G>A							38	rs121913273
MBC_140	N345K	Missense_Mutation	SNP	amp	73	178921553	178921553	T	A	ENST00000263967.3:c.1035T>A	0.18		14	65		26	38	rs121913284
TCGA-AQ-A0Y5-01	E453K	Missense_Mutation	SNP	diploid	28	178928079	178928079	G	A	ENST00000263967.3:c.1357G>A	0.22		15	53		48	38	rs1057519925
TCGA-BH-A0H9-01	G1007R	Missense_Mutation	SNP	diploid	14	178951964	178951964	G	C	ENST00000263967.3:c.3019G>C	0.35		88	162		297	38
TCGA-D8-A1JF-01	R398H	Missense_Mutation	SNP	diploid	1	178927430	178927430	G	A	ENST00000263967.3:c.1193G>A	0.21		19	72		105	38	rs748197872
TCGA-A8-A06P-01	E545K	Missense_Mutation	SNP	diploid	1431	178936091	178936091	G	A	ENST00000263967.3:c.1633G>A	0.29		30	72			37	rs104886003
TCGA-A7-A0CJ-01	Q546R	Missense_Mutation	SNP	gain	212	178936095	178936095	A	G	ENST00000263967.3:c.1637A>G	0.48		79	85			37	rs397517201
TCGA-B6-A0RH-01	E545K	Missense_Mutation	SNP	gain	1431	178936091	178936091	G	A	ENST00000263967.3:c.1633G>A							37	rs104886003
P-0002713-T02-IM6	E545K	Missense_Mutation	SNP	diploid	1431	178936091	178936091	G	A	ENST00000263967.3:c.1633G>A	0.22		244	874		627	37	rs104886003
TCGA-E2-A15P-01	E542K	Missense_Mutation	SNP	diploid	787	178936082	178936082	G	A	ENST00000263967.3:c.1624G>A	0.28		27	68			37	rs121913273
TCGA-C8-A26W-01	H1047R	Missense_Mutation	SNP	gain	1983	178952085	178952085	A	G	ENST00000263967.3:c.3140A>G	0.57		41	31			37	rs121913279
TCGA-BH-A0BT-01	H1047R	Missense_Mutation	SNP	gain	1983	178952085	178952085	A	G	ENST00000263967.3:c.3140A>G	0.42		82	114		218	37	rs121913279
TCGA-A2-A04N-01	E542K	Missense_Mutation	SNP	diploid	787	178936082	178936082	G	A	ENST00000263967.3:c.1624G>A	0.33		26	53		108	37	rs121913273
TCGA-A7-A0CG-01	H1047R	Missense_Mutation	SNP	diploid	1983	178952085	178952085	A	G	ENST00000263967.3:c.3140A>G	0.21	0.0054	82	310	1	185	37	rs121913279
TCGA-E2-A15K-01	H1047R	Missense_Mutation	SNP	diploid	1983	178952085	178952085	A	G	ENST00000263967.3:c.3140A>G	0.35	0.0049	39	71	1	203	37	rs121913279
TCGA-C8-A12U-01	H1047R	Missense_Mutation	SNP	gain	1983	178952085	178952085	A	G	ENST00000263967.3:c.3140A>G	0.44		85	107		123	37	rs121913279
TCGA-E2-A15P-01	E542K	Missense_Mutation	SNP	diploid	787	178936082	178936082	G	A	ENST00000263967.3:c.1624G>A							37	rs121913273
TCGA-A2-A0CP-01	H1047R	Missense_Mutation	SNP	diploid	1983	178952085	178952085	A	G	ENST00000263967.3:c.3140A>G							37	rs121913279
TCGA-AR-A1AV-01	H1047R	Missense_Mutation	SNP	diploid	1983	178952085	178952085	A	G	ENST00000263967.3:c.3140A>G							37	rs121913279
TCGA-C8-A12U-01	H1047R	Missense_Mutation	SNP	gain	1983	178952085	178952085	A	G	ENST00000263967.3:c.3140A>G							37	rs121913279
TCGA-AC-A3TM-01	E365K	Missense_Mutation	SNP	diploid	8	178922324	178922324	G	A	ENST00000263967.3:c.1093G>A	0.14		10	64			37	rs1064793732
TCGA-A8-A07J-01	H450_P458del	In_Frame_Del	DEL	gain		178928067	178928093	CCTCATGGATTAGAAGATTTGCTGAAC	-	ENST00000263967.3:c.1348_1374del	0.35		65	121		184	37
TCGA-BH-A0BT-01	P366R	Missense_Mutation	SNP	gain	2	178922328	178922328	C	G	ENST00000263967.3:c.1097C>G	0.39		190	297		349	37
BR-M-166	E542K	Missense_Mutation	SNP		787	178936082	178936082	G	A	ENST00000263967.3:c.1624G>A							37	rs121913273
TCGA-BH-A0BA-01	H1047R	Missense_Mutation	SNP	diploid	1983	178952085	178952085	A	G	ENST00000263967.3:c.3140A>G	0.38		70	115		154	37	rs121913279
TCGA-A2-A0CP-01	E726K	Missense_Mutation	SNP	diploid	27	178938934	178938934	G	A	ENST00000263967.3:c.2176G>A							37	rs867262025
TCGA-XX-A899-01	F83S	Missense_Mutation	SNP	diploid	1	178916861	178916861	T	C	ENST00000263967.3:c.248T>C	0.21		26	99		131	37	rs1560137208
MBC_13	E545K	Missense_Mutation	SNP	gain	1431	178936091	178936091	G	A	ENST00000263967.3:c.1633G>A	0.3		37	86		104	36	rs104886003
TCGA-D8-A1JF-01	E545K	Missense_Mutation	SNP	diploid	1431	178936091	178936091	G	A	ENST00000263967.3:c.1633G>A	0.54		19	16			36	rs104886003
TCGA-B6-A0RH-01	E545K	Missense_Mutation	SNP	amp	1431	178936091	178936091	G	A	ENST00000263967.3:c.1633G>A	0.64		93	53		148	36	rs104886003
TCGA-A8-A08T-01	E545K	Missense_Mutation	SNP	diploid	1431	178936091	178936091	G	A	ENST00000263967.3:c.1633G>A							36	rs104886003
MBC-MBCProject_kduys9h5-Tumor-SM-DL47P	E542K	Missense_Mutation	SNP	diploid	787	178936082	178936082	G	A	ENST00000263967.3:c.1624G>A	0.15		18	100			36	rs121913273
MBC-MBCProject_kduys9h5-Tumor-SM-DL46G	E542K	Missense_Mutation	SNP	diploid	787	178936082	178936082	G	A	ENST00000263967.3:c.1624G>A	0.22		35	121			36	rs121913273
MBC-MBCProject_x4cLHdhw-Tumor-SM-GQALG	E542K	Missense_Mutation	SNP	diploid	787	178936082	178936082	G	A	ENST00000263967.3:c.1624G>A	0.09		19	189			36	rs121913273
MBC-MBCProject_gjhMuoha-Tumor-SM-AXGGJ	H1047R	Missense_Mutation	SNP	gain	1983	178952085	178952085	A	G	ENST00000263967.3:c.3140A>G	0.44		18	23			36	rs121913279
brca_smc_2018_BR356	H1047R	Missense_Mutation	SNP		1983	178952085	178952085	A	G	ENST00000263967.3:c.3140A>G							36	rs121913279
brca_smc_2018_BR408	H1047L	Missense_Mutation	SNP		1983	178952085	178952085	A	T	ENST00000263967.3:c.3140A>T							36	rs121913279
TCGA-BH-A203-01	H1047R	Missense_Mutation	SNP	gain	1983	178952085	178952085	A	G	ENST00000263967.3:c.3140A>G	0.55		50	41			36	rs121913279
TCGA-GM-A2DD-01	H1047R	Missense_Mutation	SNP	gain	1983	178952085	178952085	A	G	ENST00000263967.3:c.3140A>G	0.22		13	45			36	rs121913279
TCGA-D8-A143-01	H1047R	Missense_Mutation	SNP	gain	1983	178952085	178952085	A	G	ENST00000263967.3:c.3140A>G	0.39		86	132			36	rs121913279
TCGA-AN-A03X-01	H1047L	Missense_Mutation	SNP	diploid	1983	178952085	178952085	A	T	ENST00000263967.3:c.3140A>T	0.21		50	185			36	rs121913279
TCGA-B6-A0X5-01	H1047R	Missense_Mutation	SNP	diploid	1983	178952085	178952085	A	G	ENST00000263967.3:c.3140A>G	0.38		21	34		88	36	rs121913279
TCGA-C8-A1HE-01	H1047R	Missense_Mutation	SNP	diploid	1983	178952085	178952085	A	G	ENST00000263967.3:c.3140A>G	0.53		23	20		26	36	rs121913279
TCGA-AN-A03X-01	H1047L	Missense_Mutation	SNP	diploid	1983	178952085	178952085	A	T	ENST00000263967.3:c.3140A>T	0.21		48	180		142	36	rs121913279
TCGA-AR-A24S-01	E542K	Missense_Mutation	SNP	diploid	787	178936082	178936082	G	A	ENST00000263967.3:c.1624G>A	0.48		30	33		74	36	rs121913273
TCGA-BH-A0DP-01	E542K	Missense_Mutation	SNP	diploid	787	178936082	178936082	G	A	ENST00000263967.3:c.1624G>A	0.19		16	68		84	36	rs121913273
TCGA-E2-A10B-01	H1047R	Missense_Mutation	SNP	gain	1983	178952085	178952085	A	G	ENST00000263967.3:c.3140A>G	0.34		50	97		94	36	rs121913279
TCGA-B6-A0RO-01	H1047R	Missense_Mutation	SNP	diploid	1983	178952085	178952085	A	G	ENST00000263967.3:c.3140A>G							36	rs121913279
MBC-MBCProject_x4cLHdhw-Tumor-SM-GQALG	G1049R	Missense_Mutation	SNP	diploid	53	178952090	178952090	G	C	ENST00000263967.3:c.3145G>C	0.15		13	76			36	rs121913277
TCGA-B6-A0RO-01	P539R	Missense_Mutation	SNP	diploid	23	178936074	178936074	C	G	ENST00000263967.3:c.1616C>G							36	rs121913285
TCGA-A8-A07J-01	H450_P458del	In_Frame_Del	DEL	gain		178928067	178928093	CCTCATGGATTAGAAGATTTGCTGAAC	-	ENST00000263967.3:c.1348_1374del	0.15		23	130		228	36
TCGA-D8-A1JF-01	R398H	Missense_Mutation	SNP	diploid	1	178927430	178927430	G	A	ENST00000263967.3:c.1193G>A	0.21		19	72			36	rs748197872
MBC-MBCProject_1qhlIasw-Tumor-SM-AXGNH	E545K	Missense_Mutation	SNP	diploid	1431	178936091	178936091	G	A	ENST00000263967.3:c.1633G>A	0.21		8	30			35	rs104886003
TCGA-B6-A0IC-01	E545K	Missense_Mutation	SNP	diploid	1431	178936091	178936091	G	A	ENST00000263967.3:c.1633G>A	0.42		72	101			35	rs104886003
TCGA-BH-A18F-01	Q546K	Missense_Mutation	SNP	shallowdel	212	178936094	178936094	C	A	ENST00000263967.3:c.1636C>A	0.25		49	147			35	rs121913286
TCGA-A8-A0A1-01	E545K	Missense_Mutation	SNP	diploid	1431	178936091	178936091	G	A	ENST00000263967.3:c.1633G>A	0.54		43	36		109	35	rs104886003
TCGA-A8-A08P-01	E545K	Missense_Mutation	SNP	amp	1431	178936091	178936091	G	A	ENST00000263967.3:c.1633G>A							35	rs104886003
MBC-MBCProject_27uAugT4-Tumor-SM-DL45T	E542K	Missense_Mutation	SNP	amp	787	178936082	178936082	G	A	ENST00000263967.3:c.1624G>A	0.81		312	74			35	rs121913273
MBC-MBCProject_3vhkhAcY-Tumor-SM-GQAW5	E542K	Missense_Mutation	SNP	diploid	787	178936082	178936082	G	A	ENST00000263967.3:c.1624G>A	0.18		12	56			35	rs121913273
MTS-T1284	E542K	Missense_Mutation	SNP	diploid	787	178936082	178936082	G	A	ENST00000263967.3:c.1624G>A							35	rs121913273
PD4935a	E542K	Missense_Mutation	SNP		787	178936082	178936082	G	A	ENST00000263967.3:c.1624G>A							35	rs121913273
brca_smc_2018_BB01_005	H1047R	Missense_Mutation	SNP		1983	178952085	178952085	A	G	ENST00000263967.3:c.3140A>G							35	rs121913279
TCGA-E9-A1RC-01	H1047R	Missense_Mutation	SNP	gain	1983	178952085	178952085	A	G	ENST00000263967.3:c.3140A>G	0.89		47	6			35	rs121913279
TCGA-BH-A0DL-01	H1047R	Missense_Mutation	SNP	amp	1983	178952085	178952085	A	G	ENST00000263967.3:c.3140A>G	0.62		211	129			35	rs121913279
TCGA-BH-A18F-01	H1047R	Missense_Mutation	SNP	shallowdel	1983	178952085	178952085	A	G	ENST00000263967.3:c.3140A>G	0.3		56	129			35	rs121913279
TCGA-A2-A0CP-01	H1047R	Missense_Mutation	SNP	diploid	1983	178952085	178952085	A	G	ENST00000263967.3:c.3140A>G	0.32		30	63		79	35	rs121913279
TCGA-B6-A0IP-01	H1047R	Missense_Mutation	SNP	diploid	1983	178952085	178952085	A	G	ENST00000263967.3:c.3140A>G	0.29		55	136		79	35	rs121913279
TCGA-B6-A0RO-01	H1047R	Missense_Mutation	SNP	diploid	1983	178952085	178952085	A	G	ENST00000263967.3:c.3140A>G	0.29		24	58		95	35	rs121913279
TCGA-C8-A130-01	H1047R	Missense_Mutation	SNP	gain	1983	178952085	178952085	A	G	ENST00000263967.3:c.3140A>G	0.52		74	67		112	35	rs121913279
TCGA-E2-A15C-01	H1047R	Missense_Mutation	SNP	diploid	1983	178952085	178952085	A	G	ENST00000263967.3:c.3140A>G	0.42		105	147		210	35	rs121913279
TCGA-A7-A425-01	H1047R	Missense_Mutation	SNP	diploid	1983	178952085	178952085	A	G	ENST00000263967.3:c.3140A>G	0.23		3	10		24	35	rs121913279
TCGA-E2-A154-01	H1047L	Missense_Mutation	SNP	gain	1983	178952085	178952085	A	T	ENST00000263967.3:c.3140A>T	0.51		72	68		147	35	rs121913279
TCGA-AO-A0JE-01	E542K	Missense_Mutation	SNP	diploid	787	178936082	178936082	G	A	ENST00000263967.3:c.1624G>A							35	rs121913273
TCGA-BH-A0EB-01	H1047R	Missense_Mutation	SNP	diploid	1983	178952085	178952085	A	G	ENST00000263967.3:c.3140A>G							35	rs121913279
TCGA-E2-A15E-01	H1047R	Missense_Mutation	SNP		1983	178952085	178952085	A	G	ENST00000263967.3:c.3140A>G							35	rs121913279
TCGA-B6-A0IP-01	R88Q	Missense_Mutation	SNP	diploid	89	178916876	178916876	G	A	ENST00000263967.3:c.263G>A	0.12		19	142		87	35	rs121913287
MTS-T1284	M1043I	Missense_Mutation	SNP	diploid	107	178952074	178952074	G	C	ENST00000263967.3:c.3129G>C							35
TCGA-AQ-A0Y5-01	E453K	Missense_Mutation	SNP	diploid	28	178928079	178928079	G	A	ENST00000263967.3:c.1357G>A	0.22		15	53			35	rs1057519925
TCGA-B6-A0RO-01	P539R	Missense_Mutation	SNP	diploid	23	178936074	178936074	C	G	ENST00000263967.3:c.1616C>G	0.43		72	97		147	35	rs121913285
MBC-MBCProject_27uAugT4-Tumor-SM-DL45T	T1025A	Missense_Mutation	SNP	amp	39	178952018	178952018	A	G	ENST00000263967.3:c.3073A>G	0.02		20	826			35	rs397517202
TCGA-E9-A1RE-01	P104L	Missense_Mutation	SNP	shallowdel	4	178916924	178916924	C	T	ENST00000263967.3:c.311C>T	0.62		31	19			35	rs863225060
TCGA-D8-A1XB-01	V105_R108del	In_Frame_Del	DEL	gain		178916926	178916937	GTAGGCAACCGT	-	ENST00000263967.3:c.314_325del	0.33		15	31		48	35
TCGA-BH-A0HU-01	G106_R108del	In_Frame_Del	DEL	gain		178916929	178916937	GGCAACCGT	-	ENST00000263967.3:c.317_325del	0.41		38	54		125	35
TCGA-BH-A0HU-01	G106_R108del	In_Frame_Del	DEL	gain		178916929	178916937	GGCAACCGT	-	ENST00000263967.3:c.317_325del							35
TCGA-A2-A0CP-01	E726K	Missense_Mutation	SNP	diploid	27	178938934	178938934	G	A	ENST00000263967.3:c.2176G>A	0.18		20	92		62	35	rs867262025
TCGA-B6-A0IP-01	F83L	Missense_Mutation	SNP	diploid	1	178916860	178916860	T	C	ENST00000263967.3:c.247T>C	0.06		10	155		87	35
MBC-MBCProject_2WCGcxuk-Tumor-SM-GQAVI	E545K	Missense_Mutation	SNP	diploid	1431	178936091	178936091	G	A	ENST00000263967.3:c.1633G>A	0.41		45	66			34	rs104886003
brca_smc_2018_BB01_116	E545K	Missense_Mutation	SNP		1431	178936091	178936091	G	A	ENST00000263967.3:c.1633G>A							34	rs104886003
brca_smc_2018_BR383	E545K	Missense_Mutation	SNP		1431	178936091	178936091	G	A	ENST00000263967.3:c.1633G>A							34	rs104886003
TCGA-BH-A0B0-01	E545K	Missense_Mutation	SNP	diploid	1431	178936091	178936091	G	A	ENST00000263967.3:c.1633G>A	0.21		15	57			34	rs104886003
TCGA-B6-A0RH-01	E545K	Missense_Mutation	SNP	amp	1431	178936091	178936091	G	A	ENST00000263967.3:c.1633G>A	0.64		102	57		163	34	rs104886003
TCGA-B6-A0IC-01	E545K	Missense_Mutation	SNP	diploid	1431	178936091	178936091	G	A	ENST00000263967.3:c.1633G>A	0.42		72	101		83	34	rs104886003
TCGA-A2-A4S2-01	E545K	Missense_Mutation	SNP	diploid	1431	178936091	178936091	G	A	ENST00000263967.3:c.1633G>A	0.23		14	47		67	34	rs104886003
brca_smc_2018_BB01_031	H1047R	Missense_Mutation	SNP		1983	178952085	178952085	A	G	ENST00000263967.3:c.3140A>G							34	rs121913279
TCGA-A2-A25C-01	H1047R	Missense_Mutation	SNP	diploid	1983	178952085	178952085	A	G	ENST00000263967.3:c.3140A>G	0.41		15	22		53	34	rs121913279
TCGA-A8-A09D-01	H1047R	Missense_Mutation	SNP	diploid	1983	178952085	178952085	A	G	ENST00000263967.3:c.3140A>G	0.29		60	146		158	34	rs121913279
TCGA-B6-A0WW-01	H1047R	Missense_Mutation	SNP	diploid	1983	178952085	178952085	A	G	ENST00000263967.3:c.3140A>G	0.33		67	134		233	34	rs121913279
TCGA-BH-A0GY-01	H1047R	Missense_Mutation	SNP	gain	1983	178952085	178952085	A	G	ENST00000263967.3:c.3140A>G	0.67		334	167		152	34	rs121913279
TCGA-C8-A12Y-01	H1047R	Missense_Mutation	SNP	amp	1983	178952085	178952085	A	G	ENST00000263967.3:c.3140A>G	0.72		374	149		218	34	rs121913279
TCGA-E2-A15E-01	H1047R	Missense_Mutation	SNP	gain	1983	178952085	178952085	A	G	ENST00000263967.3:c.3140A>G	0.5		158	155		195	34	rs121913279
TCGA-B6-A0RO-01	H1047R	Missense_Mutation	SNP	diploid	1983	178952085	178952085	A	G	ENST00000263967.3:c.3140A>G	0.29		25	60		100	34	rs121913279
TCGA-A2-A0D1-01	E542K	Missense_Mutation	SNP	diploid	787	178936082	178936082	G	A	ENST00000263967.3:c.1624G>A							34	rs121913273
TCGA-E2-A1B4-01	E542K	Missense_Mutation	SNP	diploid	787	178936082	178936082	G	A	ENST00000263967.3:c.1624G>A							34	rs121913273
TCGA-BH-A0GY-01	H1047R	Missense_Mutation	SNP	gain	1983	178952085	178952085	A	G	ENST00000263967.3:c.3140A>G							34	rs121913279
TCGA-AN-A0XL-01	H1047R	Missense_Mutation	SNP	gain	1983	178952085	178952085	A	G	ENST00000263967.3:c.3140A>G							34	rs121913279
MBC-MBCProject_5jSPs9fl-Tumor-SM-CGL1A	M1043I	Missense_Mutation	SNP	diploid	107	178952074	178952074	G	T	ENST00000263967.3:c.3129G>T	0.37		7	12			34	rs121913283
TCGA-OL-A5D6-01	N345K	Missense_Mutation	SNP	diploid	73	178921553	178921553	T	A	ENST00000263967.3:c.1035T>A	0.23		10	34		25	34	rs121913284
TCGA-AN-A0XO-01	E453K	Missense_Mutation	SNP	gain	28	178928079	178928079	G	A	ENST00000263967.3:c.1357G>A	0.56		134	106		13	34	rs1057519925
TCGA-E9-A1R5-01	C420R	Missense_Mutation	SNP	diploid	52	178927980	178927980	T	C	ENST00000263967.3:c.1258T>C	0.51		56	54		114	34	rs121913272
TCGA-B6-A0RO-01	P539R	Missense_Mutation	SNP	diploid	23	178936074	178936074	C	G	ENST00000263967.3:c.1616C>G	0.43		75	98		126	34	rs121913285
TCGA-BH-A0H9-01	G1007R	Missense_Mutation	SNP	diploid	14	178951964	178951964	G	C	ENST00000263967.3:c.3019G>C							34
TCGA-A7-A0CH-01	E545K	Missense_Mutation	SNP	diploid	1431	178936091	178936091	G	A	ENST00000263967.3:c.1633G>A	0.54		43	36		97	33	rs104886003
TCGA-D8-A1XY-01	E545K	Missense_Mutation	SNP	gain	1431	178936091	178936091	G	A	ENST00000263967.3:c.1633G>A	0.39		44	70		82	33	rs104886003
TCGA-AR-A1AS-01	E545A	Missense_Mutation	SNP	gain	1431	178936092	178936092	A	C	ENST00000263967.3:c.1634A>C							33	rs121913274
MBC-MBCProject_MmSBTJtJ-Tumor-SM-GQAGF	H1047R	Missense_Mutation	SNP	diploid	1983	178952085	178952085	A	G	ENST00000263967.3:c.3140A>G	0.36		35	63			33	rs121913279
MBC-MBCProject_6zfRF2fl-Tumor-SM-GQ9UO	H1047L	Missense_Mutation	SNP	diploid	1983	178952085	178952085	A	T	ENST00000263967.3:c.3140A>T	0.15		17	98			33	rs121913279
TCGA-A7-A425-01	H1047R	Missense_Mutation	SNP	diploid	1983	178952085	178952085	A	G	ENST00000263967.3:c.3140A>G	0.23		3	10			33	rs121913279
TCGA-A2-A0EN-01	H1047R	Missense_Mutation	SNP	diploid	1983	178952085	178952085	A	G	ENST00000263967.3:c.3140A>G	0.18		20	90		53	33	rs121913279
TCGA-AN-A0XL-01	H1047R	Missense_Mutation	SNP	gain	1983	178952085	178952085	A	G	ENST00000263967.3:c.3140A>G	0.47		69	77		77	33	rs121913279
TCGA-EW-A1J2-01	H1047R	Missense_Mutation	SNP	diploid	1983	178952085	178952085	A	G	ENST00000263967.3:c.3140A>G	0.3		22	52		57	33	rs121913279
TCGA-A2-A0CS-01	H1047R	Missense_Mutation	SNP	gain	1983	178952085	178952085	A	G	ENST00000263967.3:c.3140A>G	0.14		33	197		111	33	rs121913279
TCGA-A2-A0CS-01	H1047R	Missense_Mutation	SNP	diploid	1983	178952085	178952085	A	G	ENST00000263967.3:c.3140A>G							33	rs121913279
P-0000138-T01-IM3	E542K	Missense_Mutation	SNP	diploid	787	178936082	178936082	G	A	ENST00000263967.3:c.1624G>A	0.44		241	308		124	33	rs121913273
MBC_199	N345K	Missense_Mutation	SNP	diploid	73	178921553	178921553	T	A	ENST00000263967.3:c.1035T>A	0.16		22	116		98	33	rs121913284
TCGA-BH-A0BM-01	N345K	Missense_Mutation	SNP	diploid	73	178921553	178921553	T	A	ENST00000263967.3:c.1035T>A	0.39		38	60			33	rs121913284
P-0000138-T01-IM3	E453K	Missense_Mutation	SNP	diploid	28	178928079	178928079	G	A	ENST00000263967.3:c.1357G>A	0.41		562	795		358	33	rs1057519925
TCGA-BH-A0H9-01	G1007R	Missense_Mutation	SNP	diploid	14	178951964	178951964	G	C	ENST00000263967.3:c.3019G>C	0.35		86	158		165	33
TCGA-A7-A4SB-01	E970K	Missense_Mutation	SNP	diploid	6	178948136	178948136	G	A	ENST00000263967.3:c.2908G>A	0.32		12	26		30	33
TCGA-A8-A09B-01	P447_L455del	In_Frame_Del	DEL	gain		178928060	178928086	GCCAGTACCTCATGGATTAGAAGATTT	-	ENST00000263967.3:c.1340_1366del	0.19		20	85		194	33
TCGA-A2-A0EN-01	H1065L	Missense_Mutation	SNP	diploid	8	178952139	178952139	A	T	ENST00000263967.3:c.3194A>T	0.23		20	67		45	33	rs1560150596
MBC_59	Q546K	Missense_Mutation	SNP	gain	212	178936094	178936094	C	A	ENST00000263967.3:c.1636C>A	0.43		62	82		70	32	rs121913286
TCGA-A8-A06P-01	E545K	Missense_Mutation	SNP	diploid	1431	178936091	178936091	G	A	ENST00000263967.3:c.1633G>A	0.29		29	70		123	32	rs104886003
TCGA-LD-A66U-01	E545K	Missense_Mutation	SNP	diploid	1431	178936091	178936091	G	A	ENST00000263967.3:c.1633G>A	0.16		10	53		69	32	rs104886003
TCGA-AR-A1AS-01	E545A	Missense_Mutation	SNP	gain	1431	178936092	178936092	A	C	ENST00000263967.3:c.1634A>C	0.51		48	46		189	32	rs121913274
PD3988a	H1047R	Missense_Mutation	SNP		1983	178952085	178952085	A	G	ENST00000263967.3:c.3140A>G							32	rs121913279
TCGA-BH-A0DP-01	E542K	Missense_Mutation	SNP	diploid	787	178936082	178936082	G	A	ENST00000263967.3:c.1624G>A	0.19		16	68			32	rs121913273
TCGA-A2-A04N-01	E542K	Missense_Mutation	SNP	diploid	787	178936082	178936082	G	A	ENST00000263967.3:c.1624G>A	0.33		26	54			32	rs121913273
TCGA-AR-A1AV-01	H1047R	Missense_Mutation	SNP	diploid	1983	178952085	178952085	A	G	ENST00000263967.3:c.3140A>G	0.82		148	33			32	rs121913279
TCGA-E2-A154-01	H1047L	Missense_Mutation	SNP	gain	1983	178952085	178952085	A	T	ENST00000263967.3:c.3140A>T	0.51		72	69			32	rs121913279
TCGA-E2-A1BC-01	H1047R	Missense_Mutation	SNP	diploid	1983	178952085	178952085	A	G	ENST00000263967.3:c.3140A>G	0.23		47	155		202	32	rs121913279
TCGA-E2-A1BD-01	H1047R	Missense_Mutation	SNP	diploid	1983	178952085	178952085	A	G	ENST00000263967.3:c.3140A>G	0.59		60	42		197	32	rs121913279
P-0002858-T01-IM3	H1047R	Missense_Mutation	SNP	amp	1983	178952085	178952085	A	G	ENST00000263967.3:c.3140A>G	0.95		241	12		222	32	rs121913279
TCGA-BH-A0HU-01	G106_R108del	In_Frame_Del	DEL	gain		178916929	178916937	GGCAACCGT	-	ENST00000263967.3:c.317_325del	0.48		44	48		112	32
TCGA-EW-A1IX-01	H1047R	Missense_Mutation	SNP	diploid	1983	178952085	178952085	A	G	ENST00000263967.3:c.3140A>G	0.29		6	15		40	32	rs121913279
MTS-T0340	E545A	Missense_Mutation	SNP		1431	178936092	178936092	A	C	ENST00000263967.3:c.1634A>C							31	rs121913274
TCGA-A8-A08P-01	E545K	Missense_Mutation	SNP	amp	1431	178936091	178936091	G	A	ENST00000263967.3:c.1633G>A	0.48		60	66			31	rs104886003
TCGA-AO-A125-01	E545K	Missense_Mutation	SNP	diploid	1431	178936091	178936091	G	A	ENST00000263967.3:c.1633G>A	0.4		17	25			31	rs104886003
TCGA-A7-A5ZX-01	E545A	Missense_Mutation	SNP	diploid	1431	178936092	178936092	A	C	ENST00000263967.3:c.1634A>C	0.08		4	44		52	31	rs121913274
MBC_128	H1047R	Missense_Mutation	SNP	diploid	1983	178952085	178952085	A	G	ENST00000263967.3:c.3140A>G	0.23		63	217		217	31	rs121913279
PD3856a	H1047R	Missense_Mutation	SNP		1983	178952085	178952085	A	G	ENST00000263967.3:c.3140A>G							31	rs121913279
TCGA-A2-A0CS-01	H1047R	Missense_Mutation	SNP	gain	1983	178952085	178952085	A	G	ENST00000263967.3:c.3140A>G	0.14		31	190		103	31	rs121913279
TCGA-A2-A0T4-01	H1047R	Missense_Mutation	SNP	diploid	1983	178952085	178952085	A	G	ENST00000263967.3:c.3140A>G	0.16		8	43		73	31	rs121913279
TCGA-A7-A0DB-01	H1047R	Missense_Mutation	SNP	gain	1983	178952085	178952085	A	G	ENST00000263967.3:c.3140A>G	0.32		9	19		17	31	rs121913279
TCGA-AR-A2LK-01	H1047R	Missense_Mutation	SNP	diploid	1983	178952085	178952085	A	G	ENST00000263967.3:c.3140A>G	0.83		70	14		61	31	rs121913279
TCGA-A2-A0EM-01	H1047L	Missense_Mutation	SNP	diploid	1983	178952085	178952085	A	T	ENST00000263967.3:c.3140A>T	0.36		57	101		77	31	rs121913279
TCGA-E2-A15L-01	H1047R	Missense_Mutation	SNP	diploid	1983	178952085	178952085	A	G	ENST00000263967.3:c.3140A>G	0.38	0.0034	85	140	1	297	31	rs121913279
TCGA-A8-A09D-01	H1047R	Missense_Mutation	SNP	diploid	1983	178952085	178952085	A	G	ENST00000263967.3:c.3140A>G	0.29		61	151		162	31	rs121913279
TCGA-AR-A2LK-01	H1047R	Missense_Mutation	SNP	diploid	1983	178952085	178952085	A	G	ENST00000263967.3:c.3140A>G	0.83		74	15		64	31	rs121913279
TCGA-BH-A42T-01	H1047R	Missense_Mutation	SNP	amp	1983	178952085	178952085	A	G	ENST00000263967.3:c.3140A>G	0.57		13	10		18	31	rs121913279
TCGA-B6-A0WW-01	H1047R	Missense_Mutation	SNP	diploid	1983	178952085	178952085	A	G	ENST00000263967.3:c.3140A>G							31	rs121913279
TCGA-E2-A154-01	H1047L	Missense_Mutation	SNP	diploid	1983	178952085	178952085	A	T	ENST00000263967.3:c.3140A>T							31	rs121913279
P-0014136-T01-IM5	E542K	Missense_Mutation	SNP	diploid	787	178936082	178936082	G	A	ENST00000263967.3:c.1624G>A	0.42		179	247		272	31	rs121913273
brca_smc_2018_BB01_039	N345K	Missense_Mutation	SNP		73	178921553	178921553	T	A	ENST00000263967.3:c.1035T>A							31	rs121913284
TCGA-AR-A0TR-01	N345K	Missense_Mutation	SNP	diploid	73	178921553	178921553	T	A	ENST00000263967.3:c.1035T>A	0.38		25	41		32	31	rs121913284
TCGA-A7-A4SB-01	E970K	Missense_Mutation	SNP	diploid	6	178948136	178948136	G	A	ENST00000263967.3:c.2908G>A	0.32		12	26			31
TCGA-BH-A0H9-01	G1007R	Missense_Mutation	SNP	diploid	14	178951964	178951964	G	C	ENST00000263967.3:c.3019G>C	0.35		88	162			31
TCGA-B6-A0WY-01	E109_I112delinsD	In_Frame_Del	DEL	gain		178916940	178916948	AGAAAAGAT	-	ENST00000263967.3:c.327_335del	0.41		38	54		116	31
TCGA-BH-A18H-01	E1037K	Missense_Mutation	SNP	gain	4	178952054	178952054	G	A	ENST00000263967.3:c.3109G>A	0.24		54	168		206	31
TCGA-AO-A125-01	E545K	Missense_Mutation	SNP	diploid	1431	178936091	178936091	G	A	ENST00000263967.3:c.1633G>A	0.4		16	24		121	31	rs104886003
TCGA-E9-A1NI-01	E542K	Missense_Mutation	SNP	diploid	787	178936082	178936082	G	A	ENST00000263967.3:c.1624G>A	0.3		14	32		79	31	rs121913273
TCGA-D8-A73X-01	H1047R	Missense_Mutation	SNP	gain	1983	178952085	178952085	A	G	ENST00000263967.3:c.3140A>G	0.47		9	10		63	31	rs121913279
MTS-T0340	E726K	Missense_Mutation	SNP		27	178938934	178938934	G	A	ENST00000263967.3:c.2176G>A							31	rs867262025
P-0014136-T01-IM5	N457K	Missense_Mutation	SNP	diploid	8	178928093	178928093	C	A	ENST00000263967.3:c.1371C>A	0.45		455	555		577	31
MB-4938	E545K	Missense_Mutation	SNP	diploid	1431	178936091	178936091	G	A	ENST00000263967.3:c.1633G>A							30	rs104886003
brca_smc_2018_BR112	E545K	Missense_Mutation	SNP		1431	178936091	178936091	G	A	ENST00000263967.3:c.1633G>A							30	rs104886003
TCGA-A2-A4S2-01	E545K	Missense_Mutation	SNP	diploid	1431	178936091	178936091	G	A	ENST00000263967.3:c.1633G>A	0.23		14	47			30	rs104886003
TCGA-A7-A0CH-01	E545K	Missense_Mutation	SNP	diploid	1431	178936091	178936091	G	A	ENST00000263967.3:c.1633G>A	0.55		42	34		92	30	rs104886003
TCGA-BH-A0HI-01	E545K	Missense_Mutation	SNP	gain	1431	178936091	178936091	G	A	ENST00000263967.3:c.1633G>A	0.27		36	95		86	30	rs104886003
TCGA-BH-A0DE-01	E545A	Missense_Mutation	SNP	diploid	1431	178936092	178936092	A	C	ENST00000263967.3:c.1634A>C	0.22		32	114		106	30	rs121913274
TCGA-B6-A0IC-01	E545K	Missense_Mutation	SNP	diploid	1431	178936091	178936091	G	A	ENST00000263967.3:c.1633G>A							30	rs104886003
MBC_41	H1047R	Missense_Mutation	SNP	gain	1983	178952085	178952085	A	G	ENST00000263967.3:c.3140A>G	0.36		103	185		200	30	rs121913279
MBC-MBCProject_3LI1TNs3-Tumor-SM-DL43B	H1047R	Missense_Mutation	SNP	diploid	1983	178952085	178952085	A	G	ENST00000263967.3:c.3140A>G	0.2		35	137			30	rs121913279
TCGA-B6-A408-01	E542K	Missense_Mutation	SNP	gain	787	178936082	178936082	G	A	ENST00000263967.3:c.1624G>A	0.28		13	33			30	rs121913273
TCGA-A8-A09D-01	H1047R	Missense_Mutation	SNP	diploid	1983	178952085	178952085	A	G	ENST00000263967.3:c.3140A>G	0.29		61	151			30	rs121913279
TCGA-E2-A15K-01	H1047R	Missense_Mutation	SNP	diploid	1983	178952085	178952085	A	G	ENST00000263967.3:c.3140A>G	0.35		39	72			30	rs121913279
TCGA-E2-A1B4-01	E542K	Missense_Mutation	SNP	diploid	787	178936082	178936082	G	A	ENST00000263967.3:c.1624G>A	0.35		110	203		202	30	rs121913273
TCGA-OL-A5S0-01	E542K	Missense_Mutation	SNP	diploid	787	178936082	178936082	G	A	ENST00000263967.3:c.1624G>A	0.3		7	16		61	30	rs121913273
TCGA-BH-A0BD-01	H1047R	Missense_Mutation	SNP	diploid	1983	178952085	178952085	A	G	ENST00000263967.3:c.3140A>G	0.29		45	108		90	30	rs121913279
TCGA-E2-A1B4-01	E542K	Missense_Mutation	SNP	diploid	787	178936082	178936082	G	A	ENST00000263967.3:c.1624G>A	0.35		121	222		221	30	rs121913273
TCGA-JL-A3YX-01	E542K	Missense_Mutation	SNP	shallowdel	787	178936082	178936082	G	A	ENST00000263967.3:c.1624G>A	0.58		34	25		50	30	rs121913273
TCGA-A2-A0EO-01	E542K	Missense_Mutation	SNP	shallowdel	787	178936082	178936082	G	A	ENST00000263967.3:c.1624G>A	0.29		42	101		93	30	rs121913273
TCGA-B6-A0WW-01	H1047R	Missense_Mutation	SNP	diploid	1983	178952085	178952085	A	G	ENST00000263967.3:c.3140A>G	0.33		69	139		236	30	rs121913279
TCGA-A2-A0EN-01	H1047R	Missense_Mutation	SNP	diploid	1983	178952085	178952085	A	G	ENST00000263967.3:c.3140A>G	0.18		21	95		55	30	rs121913279
TCGA-E2-A10B-01	H1047R	Missense_Mutation	SNP	diploid	1983	178952085	178952085	A	G	ENST00000263967.3:c.3140A>G							30	rs121913279
TCGA-BH-A0DD-01	H1047R	Missense_Mutation	SNP	diploid	1983	178952085	178952085	A	G	ENST00000263967.3:c.3140A>G							30	rs121913279
P009-02-Pre-cfDNA	E542K	Missense_Mutation	SNP		787	178936082	178936082	G	A	ENST00000263967.3:c.1624G>A							30	rs121913273
P-0004555-T01-IM5	E542K	Missense_Mutation	SNP	diploid	787	178936082	178936082	G	A	ENST00000263967.3:c.1624G>A	0.28		59	150		218	30	rs121913273
P-0011355-T01-IM5	H1047R	Missense_Mutation	SNP	diploid	1983	178952085	178952085	A	G	ENST00000263967.3:c.3140A>G	0.33		315	630		353	30	rs121913279
PD4126a	M1043V	Missense_Mutation	SNP		107	178952072	178952072	A	G	ENST00000263967.3:c.3127A>G							30	rs1057519936
TCGA-D8-A145-01	C420R	Missense_Mutation	SNP	diploid	52	178927980	178927980	T	C	ENST00000263967.3:c.1258T>C	0.22		22	80		105	30	rs121913272
TCGA-BH-A0BM-01	N345K	Missense_Mutation	SNP	diploid	73	178921553	178921553	T	A	ENST00000263967.3:c.1035T>A	0.39		38	60		139	30	rs121913284
P009-02-Pre-cfDNA	E453K	Missense_Mutation	SNP		28	178928079	178928079	G	A	ENST00000263967.3:c.1357G>A							30	rs1057519925
TCGA-B6-A0WY-01	E109_I112delinsD	In_Frame_Del	DEL	gain		178916940	178916948	AGAAAAGAT	-	ENST00000263967.3:c.327_335del							30
TCGA-E9-A1N5-01	E542K	Missense_Mutation	SNP	diploid	787	178936082	178936082	G	A	ENST00000263967.3:c.1624G>A	0.68		43	20		68	30	rs121913273
TCGA-A2-A0EN-01	H1065L	Missense_Mutation	SNP	diploid	8	178952139	178952139	A	T	ENST00000263967.3:c.3194A>T	0.23		21	69		47	30	rs1560150596
P-0011355-T01-IM5	E81K	Missense_Mutation	SNP	diploid	36	178916854	178916854	G	A	ENST00000263967.3:c.241G>A	0.33		584	1192		679	30	rs1057519929
TCGA-JL-A3YX-01	E726K	Missense_Mutation	SNP	shallowdel	27	178938934	178938934	G	A	ENST00000263967.3:c.2176G>A	0.48		45	49		85	30	rs867262025
TCGA-B6-A0RH-01	E545K	Missense_Mutation	SNP	amp	1431	178936091	178936091	G	A	ENST00000263967.3:c.1633G>A	0.64		102	57			29	rs104886003
TCGA-AR-A1AS-01	E545A	Missense_Mutation	SNP	gain	1431	178936092	178936092	A	C	ENST00000263967.3:c.1634A>C	0.52		43	40		170	29	rs121913274
TCGA-D8-A146-01	E545K	Missense_Mutation	SNP	diploid	1431	178936091	178936091	G	A	ENST00000263967.3:c.1633G>A	0.35		102	191		145	29	rs104886003
TCGA-D8-A27L-01	E545K	Missense_Mutation	SNP	diploid	1431	178936091	178936091	G	A	ENST00000263967.3:c.1633G>A	0.28		25	63		117	29	rs104886003
TCGA-BH-A0BV-01	E545K	Missense_Mutation	SNP	diploid	1431	178936091	178936091	G	A	ENST00000263967.3:c.1633G>A	0.4		41	62		101	29	rs104886003
TCGA-AO-A125-01	E545K	Missense_Mutation	SNP	diploid	1431	178936091	178936091	G	A	ENST00000263967.3:c.1633G>A							29	rs104886003
TCGA-A8-A0A1-01	E545K	Missense_Mutation	SNP	diploid	1431	178936091	178936091	G	A	ENST00000263967.3:c.1633G>A							29	rs104886003
MBC_35	H1047L	Missense_Mutation	SNP	gain	1983	178952085	178952085	A	T	ENST00000263967.3:c.3140A>T	0.14		49	293		195	29	rs121913279
MBC-MBCProject_6QhZF6ur-Tumor-SM-GQD37	H1047R	Missense_Mutation	SNP	diploid	1983	178952085	178952085	A	G	ENST00000263967.3:c.3140A>G	0.31		19	43			29	rs121913279
TCGA-AR-A24S-01	E542K	Missense_Mutation	SNP	diploid	787	178936082	178936082	G	A	ENST00000263967.3:c.1624G>A	0.48		30	33			29	rs121913273
TCGA-E2-A10B-01	H1047R	Missense_Mutation	SNP	gain	1983	178952085	178952085	A	G	ENST00000263967.3:c.3140A>G	0.34		50	97			29	rs121913279
TCGA-C8-A12U-01	H1047R	Missense_Mutation	SNP	gain	1983	178952085	178952085	A	G	ENST00000263967.3:c.3140A>G	0.44		85	107			29	rs121913279
TCGA-A8-A08Z-01	H1047R	Missense_Mutation	SNP	diploid	1983	178952085	178952085	A	G	ENST00000263967.3:c.3140A>G	0.28		49	128		245	29	rs121913279
TCGA-A8-A096-01	H1047R	Missense_Mutation	SNP	diploid	1983	178952085	178952085	A	G	ENST00000263967.3:c.3140A>G	0.25		63	194		228	29	rs121913279
TCGA-AR-A1AW-01	H1047R	Missense_Mutation	SNP	diploid	1983	178952085	178952085	A	G	ENST00000263967.3:c.3140A>G	0.19		37	161		200	29	rs121913279
TCGA-E2-A15L-01	H1047R	Missense_Mutation	SNP	diploid	1983	178952085	178952085	A	G	ENST00000263967.3:c.3140A>G	0.38		78	130		278	29	rs121913279
TCGA-BH-A0BC-01	H1047L	Missense_Mutation	SNP	gain	1983	178952085	178952085	A	T	ENST00000263967.3:c.3140A>T	0.43		97	126		132	29	rs121913279
TCGA-A2-A1FZ-01	H1047R	Missense_Mutation	SNP	gain	1983	178952085	178952085	A	G	ENST00000263967.3:c.3140A>G	0.43		21	28		55	29	rs121913279
TCGA-C8-A130-01	H1047R	Missense_Mutation	SNP	gain	1983	178952085	178952085	A	G	ENST00000263967.3:c.3140A>G	0.53		80	70		117	29	rs121913279
TCGA-A8-A096-01	H1047R	Missense_Mutation	SNP	diploid	1983	178952085	178952085	A	G	ENST00000263967.3:c.3140A>G	0.25		66	200		231	29	rs121913279
TCGA-D8-A1JE-01	H1047R	Missense_Mutation	SNP	diploid	1983	178952085	178952085	A	G	ENST00000263967.3:c.3140A>G	0.45		30	37		32	29	rs121913279
TCGA-BH-A0BA-01	H1047R	Missense_Mutation	SNP	diploid	1983	178952085	178952085	A	G	ENST00000263967.3:c.3140A>G	0.38		73	120		158	29	rs121913279
TCGA-A8-A08O-01	H1047R	Missense_Mutation	SNP	shallowdel	1983	178952085	178952085	A	G	ENST00000263967.3:c.3140A>G							29	rs121913279
TCGA-BH-A0BT-01	H1047R	Missense_Mutation	SNP	diploid	1983	178952085	178952085	A	G	ENST00000263967.3:c.3140A>G							29	rs121913279
TCGA-A8-A096-01	H1047R	Missense_Mutation	SNP	diploid	1983	178952085	178952085	A	G	ENST00000263967.3:c.3140A>G							29	rs121913279
P-0007577-T01-IM5	E542K	Missense_Mutation	SNP	diploid	787	178936082	178936082	G	A	ENST00000263967.3:c.1624G>A	0.19		52	228		163	29	rs121913273
TCGA-AR-A24K-01	D350G	Missense_Mutation	SNP	gain	8	178921567	178921567	A	G	ENST00000263967.3:c.1049A>G	0.41		7	10		20	29	rs1553821144
TCGA-BH-A0BJ-01	N345K	Missense_Mutation	SNP	shallowdel	73	178921553	178921553	T	A	ENST00000263967.3:c.1035T>A	0.12		14	104		117	29	rs121913284
TCGA-BH-A0BT-01	P366R	Missense_Mutation	SNP	diploid	2	178922328	178922328	C	G	ENST00000263967.3:c.1097C>G							29
TCGA-E2-A15E-06	H1047R	Missense_Mutation	SNP		1983	178952085	178952085	A	G	ENST00000263967.3:c.3140A>G	0.55		226	184			29	rs121913279
BR-M-120	E545K	Missense_Mutation	SNP		1431	178936091	178936091	G	A	ENST00000263967.3:c.1633G>A							29	rs104886003
TCGA-B6-A0IC-01	E545K	Missense_Mutation	SNP	diploid	1431	178936091	178936091	G	A	ENST00000263967.3:c.1633G>A	0.42		65	88		79	29	rs104886003
BR-M-098	H1047L	Missense_Mutation	SNP		1983	178952085	178952085	A	T	ENST00000263967.3:c.3140A>T							29	rs121913279
TCGA-B6-A0IE-01	H1047R	Missense_Mutation	SNP	diploid	1983	178952085	178952085	A	G	ENST00000263967.3:c.3140A>G	0.21		28	108		73	29	rs121913279
MBC-MBCProject_BVHET8iq-Tumor-SM-CGLGD	E545K	Missense_Mutation	SNP	diploid	1431	178936091	178936091	G	A	ENST00000263967.3:c.1633G>A	0.29		23	57			28	rs104886003
TCGA-A8-A0A1-01	E545K	Missense_Mutation	SNP	diploid	1431	178936091	178936091	G	A	ENST00000263967.3:c.1633G>A	0.54		43	36			28	rs104886003
TCGA-AR-A1AS-01	E545A	Missense_Mutation	SNP	gain	1431	178936092	178936092	A	C	ENST00000263967.3:c.1634A>C	0.51		48	46			28	rs121913274
TCGA-AC-A3OD-01	E545K	Missense_Mutation	SNP	gain	1431	178936091	178936091	G	A	ENST00000263967.3:c.1633G>A	0.37		30	51		46	28	rs104886003
TCGA-EW-A1PE-01	Q546K	Missense_Mutation	SNP	diploid	212	178936094	178936094	C	A	ENST00000263967.3:c.1636C>A	0.35		13	24		59	28	rs121913286
TCGA-EW-A1PE-01	Q546K	Missense_Mutation	SNP	diploid	212	178936094	178936094	C	A	ENST00000263967.3:c.1636C>A	0.38		15	25		63	28	rs121913286
MB-0897	E542K	Missense_Mutation	SNP	diploid	787	178936082	178936082	G	A	ENST00000263967.3:c.1624G>A							28	rs121913273
brca_smc_2018_BR371	E542K	Missense_Mutation	SNP		787	178936082	178936082	G	A	ENST00000263967.3:c.1624G>A							28	rs121913273
TCGA-OL-A5S0-01	E542K	Missense_Mutation	SNP	diploid	787	178936082	178936082	G	A	ENST00000263967.3:c.1624G>A	0.32		9	19			28	rs121913273
TCGA-C8-A1HE-01	H1047R	Missense_Mutation	SNP	diploid	1983	178952085	178952085	A	G	ENST00000263967.3:c.3140A>G	0.53		25	22			28	rs121913279
TCGA-AR-A2LK-01	H1047R	Missense_Mutation	SNP	diploid	1983	178952085	178952085	A	G	ENST00000263967.3:c.3140A>G	0.83		74	15			28	rs121913279
TCGA-A7-A0CG-01	H1047R	Missense_Mutation	SNP	diploid	1983	178952085	178952085	A	G	ENST00000263967.3:c.3140A>G	0.21		82	311			28	rs121913279
TCGA-BH-A0BT-01	H1047R	Missense_Mutation	SNP	gain	1983	178952085	178952085	A	G	ENST00000263967.3:c.3140A>G	0.41		86	124			28	rs121913279
TCGA-A2-A0EO-01	E542K	Missense_Mutation	SNP	shallowdel	787	178936082	178936082	G	A	ENST00000263967.3:c.1624G>A	0.3		39	93		85	28	rs121913273
TCGA-JL-A3YX-01	E542K	Missense_Mutation	SNP	shallowdel	787	178936082	178936082	G	A	ENST00000263967.3:c.1624G>A	0.56		31	24		47	28	rs121913273
TCGA-A7-A5ZW-01	H1047R	Missense_Mutation	SNP	diploid	1983	178952085	178952085	A	G	ENST00000263967.3:c.3140A>G	0.3		6	14		22	28	rs121913279
TCGA-AN-A03Y-01	H1047R	Missense_Mutation	SNP	gain	1983	178952085	178952085	A	G	ENST00000263967.3:c.3140A>G	0.36		97	171		131	28	rs121913279
TCGA-AN-A049-01	H1047R	Missense_Mutation	SNP	gain	1983	178952085	178952085	A	G	ENST00000263967.3:c.3140A>G	0.58		315	225		261	28	rs121913279
TCGA-D8-A1JE-01	H1047R	Missense_Mutation	SNP	diploid	1983	178952085	178952085	A	G	ENST00000263967.3:c.3140A>G	0.44		27	35		30	28	rs121913279
TCGA-LL-A5YN-01	H1047R	Missense_Mutation	SNP	diploid	1983	178952085	178952085	A	G	ENST00000263967.3:c.3140A>G	0.26		5	14		21	28	rs121913279
TCGA-E9-A1N5-01	E542K	Missense_Mutation	SNP	diploid	787	178936082	178936082	G	A	ENST00000263967.3:c.1624G>A	0.68		45	21		77	28	rs121913273
TCGA-B6-A0RN-01	H1047R	Missense_Mutation	SNP	diploid	1983	178952085	178952085	A	G	ENST00000263967.3:c.3140A>G	0.45		61	75		131	28	rs121913279
TCGA-E2-A1BC-01	H1047R	Missense_Mutation	SNP	diploid	1983	178952085	178952085	A	G	ENST00000263967.3:c.3140A>G	0.23		50	163		208	28	rs121913279
TCGA-A2-A0T4-01	H1047R	Missense_Mutation	SNP	diploid	1983	178952085	178952085	A	G	ENST00000263967.3:c.3140A>G	0.17		9	44		75	28	rs121913279
TCGA-B6-A0IE-01	H1047R	Missense_Mutation	SNP	diploid	1983	178952085	178952085	A	G	ENST00000263967.3:c.3140A>G	0.21		31	115		75	28	rs121913279
TCGA-LL-A50Y-01	H1047R	Missense_Mutation	SNP	diploid	1983	178952085	178952085	A	G	ENST00000263967.3:c.3140A>G	0.42		13	18		16	28	rs121913279
TCGA-C8-A130-01	H1047R	Missense_Mutation	SNP	diploid	1983	178952085	178952085	A	G	ENST00000263967.3:c.3140A>G							28	rs121913279
TCGA-AN-A03X-01	H1047L	Missense_Mutation	SNP	diploid	1983	178952085	178952085	A	T	ENST00000263967.3:c.3140A>T							28	rs121913279
P-0009364-T01-IM5	H1047R	Missense_Mutation	SNP	diploid	1983	178952085	178952085	A	G	ENST00000263967.3:c.3140A>G	0.48	0.0029	666	732	1	341	28	rs121913279
MBC_90	N345K	Missense_Mutation	SNP	diploid	73	178921553	178921553	T	A	ENST00000263967.3:c.1035T>A	0.23		21	71		54	28	rs121913284
MBC-MBCProject_nkU3hDhB-Tumor-SM-GQCKL	N345K	Missense_Mutation	SNP	diploid	73	178921553	178921553	T	A	ENST00000263967.3:c.1035T>A	0.27		13	35			28	rs121913284
MBC-MBCProject_nkU3hDhB-Tumor-SM-GQC49	N345K	Missense_Mutation	SNP	diploid	73	178921553	178921553	T	A	ENST00000263967.3:c.1035T>A	0.25		21	64			28	rs121913284
PD4070a	N345K	Missense_Mutation	SNP		73	178921553	178921553	T	A	ENST00000263967.3:c.1035T>A							28	rs121913284
TCGA-OL-A5D6-01	N345K	Missense_Mutation	SNP	diploid	73	178921553	178921553	T	A	ENST00000263967.3:c.1035T>A	0.22		10	36			28	rs121913284
TCGA-AO-A03L-01	N345K	Missense_Mutation	SNP	gain	73	178921553	178921553	T	A	ENST00000263967.3:c.1035T>A	0.26		30	84		116	28	rs121913284
TCGA-E9-A226-01	N345K	Missense_Mutation	SNP	amp	73	178921553	178921553	T	A	ENST00000263967.3:c.1035T>A	0.77		51	15		36	28	rs121913284
TCGA-AR-A24K-01	D350G	Missense_Mutation	SNP	gain	8	178921567	178921567	A	G	ENST00000263967.3:c.1049A>G	0.42		8	11		21	28	rs1553821144
TCGA-EW-A1PE-01	T1025A	Missense_Mutation	SNP	diploid	39	178952018	178952018	A	G	ENST00000263967.3:c.3073A>G	0.35		14	26		42	28	rs397517202
TCGA-A2-A04V-01	G118D	Missense_Mutation	SNP	diploid	32	178917478	178917478	G	A	ENST00000263967.3:c.353G>A	0.43		32	43		97	28	rs587777790
TCGA-EW-A1PE-01	T1025A	Missense_Mutation	SNP	diploid	39	178952018	178952018	A	G	ENST00000263967.3:c.3073A>G	0.37		15	26		43	28	rs397517202
TCGA-A2-A04V-01	G118D	Missense_Mutation	SNP	diploid	32	178917478	178917478	G	A	ENST00000263967.3:c.353G>A							28	rs587777790
TCGA-A8-A09B-01	P447_L455del	In_Frame_Del	DEL	gain		178928060	178928086	GCCAGTACCTCATGGATTAGAAGATTT	-	ENST00000263967.3:c.1340_1366del							28
TCGA-BH-A0BT-01	P366R	Missense_Mutation	SNP	gain	2	178922328	178922328	C	G	ENST00000263967.3:c.1097C>G	0.39		199	317			28
BR-V-052	H1047R	Missense_Mutation	SNP		1983	178952085	178952085	A	G	ENST00000263967.3:c.3140A>G							28	rs121913279
BR-M-026	H1047R	Missense_Mutation	SNP		1983	178952085	178952085	A	G	ENST00000263967.3:c.3140A>G							28	rs121913279
MB-0897	E726K	Missense_Mutation	SNP	diploid	27	178938934	178938934	G	A	ENST00000263967.3:c.2176G>A							28	rs867262025
TCGA-JL-A3YX-01	E726K	Missense_Mutation	SNP	shallowdel	27	178938934	178938934	G	A	ENST00000263967.3:c.2176G>A	0.47		41	47		82	28	rs867262025
TCGA-D8-A1XY-01	E545K	Missense_Mutation	SNP	gain	1431	178936091	178936091	G	A	ENST00000263967.3:c.1633G>A	0.39		44	70			27	rs104886003
TCGA-D8-A27L-01	E545K	Missense_Mutation	SNP	diploid	1431	178936091	178936091	G	A	ENST00000263967.3:c.1633G>A	0.28		25	64			27	rs104886003
TCGA-BH-A42V-01	E545K	Missense_Mutation	SNP	diploid	1431	178936091	178936091	G	A	ENST00000263967.3:c.1633G>A	0.17		11	52			27	rs104886003
TCGA-BH-A0BV-01	E545K	Missense_Mutation	SNP	diploid	1431	178936091	178936091	G	A	ENST00000263967.3:c.1633G>A	0.4		41	62			27	rs104886003
TCGA-A2-A0EX-01	E545K	Missense_Mutation	SNP	diploid	1431	178936091	178936091	G	A	ENST00000263967.3:c.1633G>A	0.27		19	52		45	27	rs104886003
TCGA-A2-A4S2-01	E545K	Missense_Mutation	SNP	diploid	1431	178936091	178936091	G	A	ENST00000263967.3:c.1633G>A	0.21		12	44		61	27	rs104886003
TCGA-AR-A5QP-01	E545K	Missense_Mutation	SNP	gain	1431	178936091	178936091	G	A	ENST00000263967.3:c.1633G>A	0.22		16	58		65	27	rs104886003
TCGA-EW-A6SC-01	E545K	Missense_Mutation	SNP	diploid	1431	178936091	178936091	G	A	ENST00000263967.3:c.1633G>A	0.15		7	41		54	27	rs104886003
TCGA-BH-A0HI-01	E545K	Missense_Mutation	SNP	gain	1431	178936091	178936091	G	A	ENST00000263967.3:c.1633G>A	0.28		38	100		93	27	rs104886003
P-0002756-T03-IM5	E545K	Missense_Mutation	SNP	diploid	1431	178936091	178936091	G	A	ENST00000263967.3:c.1633G>A	0.49		309	328		513	27	rs104886003
P-0001902-T01-IM3	E545D	Missense_Mutation	SNP	diploid	1431	178936093	178936093	G	T	ENST00000263967.3:c.1635G>T	0.19		72	315		255	27	rs121913275
PD4124a	H1047L	Missense_Mutation	SNP		1983	178952085	178952085	A	T	ENST00000263967.3:c.3140A>T							27	rs121913279
TCGA-JL-A3YX-01	E542K	Missense_Mutation	SNP	shallowdel	787	178936082	178936082	G	A	ENST00000263967.3:c.1624G>A	0.58		34	25			27	rs121913273
TCGA-E2-A1B4-01	E542K	Missense_Mutation	SNP	diploid	787	178936082	178936082	G	A	ENST00000263967.3:c.1624G>A	0.35		121	222			27	rs121913273
TCGA-AN-A049-01	H1047R	Missense_Mutation	SNP	gain	1983	178952085	178952085	A	G	ENST00000263967.3:c.3140A>G	0.58		323	230			27	rs121913279
TCGA-A2-A0EN-01	H1047R	Missense_Mutation	SNP	diploid	1983	178952085	178952085	A	G	ENST00000263967.3:c.3140A>G	0.18		21	95			27	rs121913279
TCGA-B6-A0RN-01	H1047R	Missense_Mutation	SNP	diploid	1983	178952085	178952085	A	G	ENST00000263967.3:c.3140A>G	0.45		61	75			27	rs121913279
TCGA-B6-A0RO-01	H1047R	Missense_Mutation	SNP	diploid	1983	178952085	178952085	A	G	ENST00000263967.3:c.3140A>G	0.29		25	60			27	rs121913279
TCGA-B6-A0WW-01	H1047R	Missense_Mutation	SNP	diploid	1983	178952085	178952085	A	G	ENST00000263967.3:c.3140A>G	0.33		69	139			27	rs121913279
TCGA-E2-A15L-01	H1047R	Missense_Mutation	SNP	diploid	1983	178952085	178952085	A	G	ENST00000263967.3:c.3140A>G	0.38		85	140			27	rs121913279
TCGA-BH-A0DP-01	E542K	Missense_Mutation	SNP	diploid	787	178936082	178936082	G	A	ENST00000263967.3:c.1624G>A	0.19		15	66		81	27	rs121913273
TCGA-A2-A0YL-01	H1047R	Missense_Mutation	SNP	diploid	1983	178952085	178952085	A	G	ENST00000263967.3:c.3140A>G	0.14		17	101		102	27	rs121913279
TCGA-AR-A5QM-01	H1047R	Missense_Mutation	SNP	diploid	1983	178952085	178952085	A	G	ENST00000263967.3:c.3140A>G	0.25		4	12		17	27	rs121913279
TCGA-BH-A0BO-01	H1047R	Missense_Mutation	SNP	diploid	1983	178952085	178952085	A	G	ENST00000263967.3:c.3140A>G	0.12		26	187		215	27	rs121913279
TCGA-C8-A1HF-01	H1047R	Missense_Mutation	SNP	gain	1983	178952085	178952085	A	G	ENST00000263967.3:c.3140A>G	0.45	0.0045	152	183	1	221	27	rs121913279
TCGA-E2-A1L8-01	H1047R	Missense_Mutation	SNP	diploid	1983	178952085	178952085	A	G	ENST00000263967.3:c.3140A>G	0.65		41	22		52	27	rs121913279
TCGA-B6-A0X5-01	H1047R	Missense_Mutation	SNP	diploid	1983	178952085	178952085	A	G	ENST00000263967.3:c.3140A>G	0.39		22	35		49	27	rs121913279
TCGA-E2-A15C-01	H1047R	Missense_Mutation	SNP	diploid	1983	178952085	178952085	A	G	ENST00000263967.3:c.3140A>G	0.42		120	164		233	27	rs121913279
TCGA-E2-A15E-01	H1047R	Missense_Mutation	SNP	gain	1983	178952085	178952085	A	G	ENST00000263967.3:c.3140A>G	0.51		179	169		213	27	rs121913279
TCGA-E2-A14Y-01	H1047R	Missense_Mutation	SNP	diploid	1983	178952085	178952085	A	G	ENST00000263967.3:c.3140A>G	0.42		96	131		283	27	rs121913279
TCGA-EW-A1J2-01	H1047R	Missense_Mutation	SNP	diploid	1983	178952085	178952085	A	G	ENST00000263967.3:c.3140A>G	0.31		25	55		84	27	rs121913279
TCGA-A8-A08Z-01	H1047R	Missense_Mutation	SNP	diploid	1983	178952085	178952085	A	G	ENST00000263967.3:c.3140A>G	0.28		52	131		252	27	rs121913279
TCGA-A2-A0EM-01	H1047L	Missense_Mutation	SNP	diploid	1983	178952085	178952085	A	T	ENST00000263967.3:c.3140A>T	0.38		63	104		80	27	rs121913279
P-0001902-T01-IM3	E542K	Missense_Mutation	SNP	diploid	787	178936082	178936082	G	A	ENST00000263967.3:c.1624G>A	0.19		65	272		230	27	rs121913273
P-0004127-T01-IM5	E542K	Missense_Mutation	SNP	diploid	787	178936082	178936082	G	A	ENST00000263967.3:c.1624G>A	0.34		42	83		252	27	rs121913273
TCGA-B6-A0RO-01	P539R	Missense_Mutation	SNP	diploid	23	178936074	178936074	C	G	ENST00000263967.3:c.1616C>G	0.43		75	99			27	rs121913285
TCGA-BH-A0BJ-01	N345K	Missense_Mutation	SNP	shallowdel	73	178921553	178921553	T	A	ENST00000263967.3:c.1035T>A	0.12		14	103		115	27	rs121913284
TCGA-AR-A0TR-01	N345K	Missense_Mutation	SNP	diploid	73	178921553	178921553	T	A	ENST00000263967.3:c.1035T>A							27	rs121913284
TCGA-A2-A04V-01	G118D	Missense_Mutation	SNP	diploid	32	178917478	178917478	G	A	ENST00000263967.3:c.353G>A	0.42		30	42		95	27	rs587777790
TCGA-A7-A0D9-01	N345T	Missense_Mutation	SNP	diploid	73	178921552	178921552	A	C	ENST00000263967.3:c.1034A>C	0.38		36	60		118	27	rs1057519938
TCGA-D8-A1XB-01	V105_R108del	In_Frame_Del	DEL	gain		178916926	178916937	GTAGGCAACCGT	-	ENST00000263967.3:c.314_325del	0.21		9	34		59	27
TCGA-A2-A0EN-01	H1065L	Missense_Mutation	SNP	diploid	8	178952139	178952139	A	T	ENST00000263967.3:c.3194A>T	0.23		21	69			27	rs1560150596
TCGA-JL-A3YX-01	E726K	Missense_Mutation	SNP	shallowdel	27	178938934	178938934	G	A	ENST00000263967.3:c.2176G>A	0.47		45	50			27	rs867262025
brca_smc_2018_BR041	E545K	Missense_Mutation	SNP		1431	178936091	178936091	G	A	ENST00000263967.3:c.1633G>A							26	rs104886003
TCGA-A7-A0CH-01	E545K	Missense_Mutation	SNP	diploid	1431	178936091	178936091	G	A	ENST00000263967.3:c.1633G>A	0.54		43	36			26	rs104886003
TCGA-D8-A146-01	E545K	Missense_Mutation	SNP	diploid	1431	178936091	178936091	G	A	ENST00000263967.3:c.1633G>A	0.35		102	191			26	rs104886003
TCGA-AN-A0XP-01	E545K	Missense_Mutation	SNP	diploid	1431	178936091	178936091	G	A	ENST00000263967.3:c.1633G>A	0.45		50	61		127	26	rs104886003
TCGA-AN-A0XS-01	E545K	Missense_Mutation	SNP	diploid	1431	178936091	178936091	G	A	ENST00000263967.3:c.1633G>A	0.27		37	98		109	26	rs104886003
TCGA-AO-A0JF-01	E545K	Missense_Mutation	SNP	diploid	1431	178936091	178936091	G	A	ENST00000263967.3:c.1633G>A	0.23		19	62		86	26	rs104886003
TCGA-BH-A0BV-01	E545K	Missense_Mutation	SNP	diploid	1431	178936091	178936091	G	A	ENST00000263967.3:c.1633G>A	0.4		39	59		99	26	rs104886003
TCGA-AC-A6NO-01	E545A	Missense_Mutation	SNP	diploid	1431	178936092	178936092	A	C	ENST00000263967.3:c.1634A>C	0.22		16	58		78	26	rs121913274
TCGA-A8-A08B-01	E545K	Missense_Mutation	SNP	gain	1431	178936091	178936091	G	A	ENST00000263967.3:c.1633G>A	0.4		35	53		133	26	rs104886003
TCGA-AN-A0XS-01	E545K	Missense_Mutation	SNP	diploid	1431	178936091	178936091	G	A	ENST00000263967.3:c.1633G>A							26	rs104886003
P002-02-Pre-cfDNA	E545K	Missense_Mutation	SNP		1431	178936091	178936091	G	A	ENST00000263967.3:c.1633G>A							26	rs104886003
P-0003885-T01-IM5	E545K	Missense_Mutation	SNP	diploid	1431	178936091	178936091	G	A	ENST00000263967.3:c.1633G>A	0.03		9	268		133	26	rs104886003
PD3985a	H1047R	Missense_Mutation	SNP		1983	178952085	178952085	A	G	ENST00000263967.3:c.3140A>G							26	rs121913279
brca_smc_2018_BR042	H1047R	Missense_Mutation	SNP		1983	178952085	178952085	A	G	ENST00000263967.3:c.3140A>G							26	rs121913279
TCGA-D8-A1JE-01	H1047R	Missense_Mutation	SNP	diploid	1983	178952085	178952085	A	G	ENST00000263967.3:c.3140A>G	0.45		30	37			26	rs121913279
TCGA-A8-A096-01	H1047R	Missense_Mutation	SNP	diploid	1983	178952085	178952085	A	G	ENST00000263967.3:c.3140A>G	0.25		66	200			26	rs121913279
TCGA-B6-A0IE-01	H1047R	Missense_Mutation	SNP	diploid	1983	178952085	178952085	A	G	ENST00000263967.3:c.3140A>G	0.21		31	115			26	rs121913279
TCGA-A2-A0T4-01	H1047R	Missense_Mutation	SNP	diploid	1983	178952085	178952085	A	G	ENST00000263967.3:c.3140A>G	0.17		9	44			26	rs121913279
TCGA-A2-A0EM-01	H1047L	Missense_Mutation	SNP	diploid	1983	178952085	178952085	A	T	ENST00000263967.3:c.3140A>T	0.38		63	104			26	rs121913279
TCGA-E2-A156-01	E542K	Missense_Mutation	SNP	diploid	787	178936082	178936082	G	A	ENST00000263967.3:c.1624G>A	0.9		211	24		244	26	rs121913273
TCGA-A2-A1FZ-01	H1047R	Missense_Mutation	SNP	gain	1983	178952085	178952085	A	G	ENST00000263967.3:c.3140A>G	0.43		20	27		53	26	rs121913279
TCGA-BH-A0W5-01	H1047R	Missense_Mutation	SNP	diploid	1983	178952085	178952085	A	G	ENST00000263967.3:c.3140A>G	0.14		14	86		119	26	rs121913279
TCGA-BH-A202-01	H1047R	Missense_Mutation	SNP	gain	1983	178952085	178952085	A	G	ENST00000263967.3:c.3140A>G	0.25		29	88		88	26	rs121913279
TCGA-OK-A5Q2-01	H1047R	Missense_Mutation	SNP	diploid	1983	178952085	178952085	A	G	ENST00000263967.3:c.3140A>G	0.21		4	15		17	26	rs121913279
TCGA-BH-A1EU-01	H1047L	Missense_Mutation	SNP	diploid	1983	178952085	178952085	A	T	ENST00000263967.3:c.3140A>T	0.29	0.005	73	181	1	199	26	rs121913279
TCGA-A2-A1G0-01	E542K	Missense_Mutation	SNP	diploid	787	178936082	178936082	G	A	ENST00000263967.3:c.1624G>A	0.28		34	89		55	26	rs121913273
TCGA-LL-A5YN-01	H1047R	Missense_Mutation	SNP	diploid	1983	178952085	178952085	A	G	ENST00000263967.3:c.3140A>G	0.3		6	14		23	26	rs121913279
TCGA-BH-A202-01	H1047R	Missense_Mutation	SNP	gain	1983	178952085	178952085	A	G	ENST00000263967.3:c.3140A>G	0.26		31	90		92	26	rs121913279
TCGA-BH-A0BC-01	H1047L	Missense_Mutation	SNP	gain	1983	178952085	178952085	A	T	ENST00000263967.3:c.3140A>T	0.43		99	130		138	26	rs121913279
TCGA-B6-A0RN-01	H1047R	Missense_Mutation	SNP	diploid	1983	178952085	178952085	A	G	ENST00000263967.3:c.3140A>G							26	rs121913279
TCGA-E2-A15L-01	H1047R	Missense_Mutation	SNP	diploid	1983	178952085	178952085	A	G	ENST00000263967.3:c.3140A>G							26	rs121913279
P-0000167-T02-IM3	E542K	Missense_Mutation	SNP	diploid	787	178936082	178936082	G	A	ENST00000263967.3:c.1624G>A	0.22		42	152		69	26	rs121913273
TCGA-BH-A0BM-01	N345K	Missense_Mutation	SNP	diploid	73	178921553	178921553	T	A	ENST00000263967.3:c.1035T>A	0.39		37	59		111	26	rs121913284
TCGA-E9-A3X8-01	N345K	Missense_Mutation	SNP	diploid	73	178921553	178921553	T	A	ENST00000263967.3:c.1035T>A	0.2	0.03	10	40	1	36	26	rs121913284
TCGA-AO-A0JF-01	E453K	Missense_Mutation	SNP	diploid	28	178928079	178928079	G	A	ENST00000263967.3:c.1357G>A	0.22		37	131		133	26	rs1057519925
TCGA-BH-A0HN-01	N345K	Missense_Mutation	SNP		73	178921553	178921553	T	A	ENST00000263967.3:c.1035T>A							26	rs121913284
TCGA-B6-A0RP-01	N345K	Missense_Mutation	SNP	gain	73	178921553	178921553	T	A	ENST00000263967.3:c.1035T>A							26	rs121913284
P-0000167-T02-IM3	K111E	Missense_Mutation	SNP	diploid	36	178916944	178916944	A	G	ENST00000263967.3:c.331A>G	0.22		77	279		190	26	rs1057519933
brca_smc_2018_BR042	P449T	Missense_Mutation	SNP		2	178928067	178928067	C	A	ENST00000263967.3:c.1345C>A							26
BR-M-028	E542K	Missense_Mutation	SNP		787	178936082	178936082	G	A	ENST00000263967.3:c.1624G>A							26	rs121913273
BR-M-121	H1047R	Missense_Mutation	SNP		1983	178952085	178952085	A	G	ENST00000263967.3:c.3140A>G							26	rs121913279
BR-V-024	H1047L	Missense_Mutation	SNP		1983	178952085	178952085	A	T	ENST00000263967.3:c.3140A>T							26	rs121913279
TCGA-BH-A202-01	E365V	Missense_Mutation	SNP	gain	8	178922325	178922325	A	T	ENST00000263967.3:c.1094A>T	0.27		76	202		197	26
TCGA-BH-A202-01	E365V	Missense_Mutation	SNP	gain	8	178922325	178922325	A	T	ENST00000263967.3:c.1094A>T	0.27		78	214		204	26
PD4128a	E545K	Missense_Mutation	SNP		1431	178936091	178936091	G	A	ENST00000263967.3:c.1633G>A							25	rs104886003
TCGA-A2-A0EX-01	E545K	Missense_Mutation	SNP	diploid	1431	178936091	178936091	G	A	ENST00000263967.3:c.1633G>A	0.27		21	58			25	rs104886003
TCGA-B6-A0I5-01	Q546R	Missense_Mutation	SNP	diploid	212	178936095	178936095	A	G	ENST00000263967.3:c.1637A>G	0.33		36	74		89	25	rs397517201
TCGA-A2-A0EX-01	E545K	Missense_Mutation	SNP	diploid	1431	178936091	178936091	G	A	ENST00000263967.3:c.1633G>A	0.27		21	58		48	25	rs104886003
TCGA-BH-A0DE-01	E545A	Missense_Mutation	SNP	diploid	1431	178936092	178936092	A	C	ENST00000263967.3:c.1634A>C	0.22		35	125		113	25	rs121913274
MBC_16	E542K	Missense_Mutation	SNP	gain	787	178936082	178936082	G	A	ENST00000263967.3:c.1624G>A	0.13		14	95		80	25	rs121913273
MBC_163	H1047R	Missense_Mutation	SNP	diploid	1983	178952085	178952085	A	G	ENST00000263967.3:c.3140A>G	0.27	0.0099	106	281	2	200	25	rs121913279
TCGA-LL-A50Y-01	H1047R	Missense_Mutation	SNP	diploid	1983	178952085	178952085	A	G	ENST00000263967.3:c.3140A>G	0.42		13	18			25	rs121913279
TCGA-BH-A0EB-01	H1047R	Missense_Mutation	SNP	gain	1983	178952085	178952085	A	G	ENST00000263967.3:c.3140A>G	0.26		33	95			25	rs121913279
TCGA-E2-A14Y-01	H1047R	Missense_Mutation	SNP	diploid	1983	178952085	178952085	A	G	ENST00000263967.3:c.3140A>G	0.42		96	131			25	rs121913279
TCGA-BH-A18I-01	E542K	Missense_Mutation	SNP	diploid	787	178936082	178936082	G	A	ENST00000263967.3:c.1624G>A	0.31		68	154		257	25	rs121913273
TCGA-BH-A1ET-01	E542K	Missense_Mutation	SNP	diploid	787	178936082	178936082	G	A	ENST00000263967.3:c.1624G>A	0.36	0.004	86	152	1	252	25	rs121913273
TCGA-A2-A0D3-01	H1047R	Missense_Mutation	SNP	diploid	1983	178952085	178952085	A	G	ENST00000263967.3:c.3140A>G	0.46		53	63		121	25	rs121913279
TCGA-A8-A09C-01	H1047R	Missense_Mutation	SNP	gain	1983	178952085	178952085	A	G	ENST00000263967.3:c.3140A>G	0.64		239	135		205	25	rs121913279
TCGA-B6-A0RN-01	H1047R	Missense_Mutation	SNP	diploid	1983	178952085	178952085	A	G	ENST00000263967.3:c.3140A>G	0.44		55	69		126	25	rs121913279
TCGA-BH-A0EA-01	H1047R	Missense_Mutation	SNP	diploid	1983	178952085	178952085	A	G	ENST00000263967.3:c.3140A>G	0.29		34	85		202	25	rs121913279
TCGA-D8-A3Z6-01	H1047R	Missense_Mutation	SNP	diploid	1983	178952085	178952085	A	G	ENST00000263967.3:c.3140A>G	0.38		6	10		20	25	rs121913279
TCGA-E9-A1NH-01	H1047R	Missense_Mutation	SNP	gain	1983	178952085	178952085	A	G	ENST00000263967.3:c.3140A>G	0.6		74	49		60	25	rs121913279
TCGA-BH-A18I-01	E542K	Missense_Mutation	SNP	diploid	787	178936082	178936082	G	A	ENST00000263967.3:c.1624G>A	0.31		72	162		277	25	rs121913273
TCGA-AQ-A1H2-01	H1047R	Missense_Mutation	SNP	diploid	1983	178952085	178952085	A	G	ENST00000263967.3:c.3140A>G	0.3		17	40		60	25	rs121913279
TCGA-EW-A1IX-01	H1047R	Missense_Mutation	SNP	diploid	1983	178952085	178952085	A	G	ENST00000263967.3:c.3140A>G	0.32		7	15		43	25	rs121913279
TCGA-E2-A1L8-01	H1047R	Missense_Mutation	SNP	diploid	1983	178952085	178952085	A	G	ENST00000263967.3:c.3140A>G	0.7		31	13		54	25	rs121913279
TCGA-E2-A10F-01	H1047R	Missense_Mutation	SNP	diploid	1983	178952085	178952085	A	G	ENST00000263967.3:c.3140A>G							25	rs121913279
TCGA-BH-A0BA-01	H1047R	Missense_Mutation	SNP	diploid	1983	178952085	178952085	A	G	ENST00000263967.3:c.3140A>G							25	rs121913279
TCGA-E2-A15C-01	H1047R	Missense_Mutation	SNP	diploid	1983	178952085	178952085	A	G	ENST00000263967.3:c.3140A>G							25	rs121913279
TCGA-AN-A049-01	H1047R	Missense_Mutation	SNP	gain	1983	178952085	178952085	A	G	ENST00000263967.3:c.3140A>G							25	rs121913279
TCGA-B6-A0IE-01	H1047R	Missense_Mutation	SNP	diploid	1983	178952085	178952085	A	G	ENST00000263967.3:c.3140A>G							25	rs121913279
TCGA-A2-A0EM-01	H1047L	Missense_Mutation	SNP	diploid	1983	178952085	178952085	A	T	ENST00000263967.3:c.3140A>T							25	rs121913279
P-0003903-T02-IM5	H1047R	Missense_Mutation	SNP	diploid	1983	178952085	178952085	A	G	ENST00000263967.3:c.3140A>G	0.58		469	336		416	25	rs121913279
TCGA-E9-A1R5-01	C420R	Missense_Mutation	SNP	diploid	52	178927980	178927980	T	C	ENST00000263967.3:c.1258T>C	0.51		56	54			25	rs121913272
TCGA-BH-A0HN-01	N345K	Missense_Mutation	SNP		73	178921553	178921553	T	A	ENST00000263967.3:c.1035T>A	0.55		97	79		93	25	rs121913284
TCGA-BH-A0BF-01	N345K	Missense_Mutation	SNP	diploid	73	178921553	178921553	T	A	ENST00000263967.3:c.1035T>A	0.21		17	64		108	25	rs121913284
TCGA-A8-A0A6-01	G118D	Missense_Mutation	SNP	diploid	32	178917478	178917478	G	A	ENST00000263967.3:c.353G>A	0.25	0.0097	27	81	1	102	25	rs587777790
BR-M-150	E545G	Missense_Mutation	SNP		1431	178936092	178936092	A	G	ENST00000263967.3:c.1634A>G							25	rs121913274
BR-M-150	E453K	Missense_Mutation	SNP		28	178928079	178928079	G	A	ENST00000263967.3:c.1357G>A							25	rs1057519925
TCGA-E2-A10F-01	E726K	Missense_Mutation	SNP	diploid	27	178938934	178938934	G	A	ENST00000263967.3:c.2176G>A							25	rs867262025
MB-4079	E545K	Missense_Mutation	SNP	gain	1431	178936091	178936091	G	A	ENST00000263967.3:c.1633G>A							24	rs104886003
s_DS_bkm_057_T	E545K	Missense_Mutation	SNP	diploid	1431	178936091	178936091	G	A	ENST00000263967.3:c.1633G>A	0.31		209	473		726	24	rs104886003
TCGA-EW-A1PE-01	Q546K	Missense_Mutation	SNP	diploid	212	178936094	178936094	C	A	ENST00000263967.3:c.1636C>A	0.38		15	25			24	rs121913286
TCGA-A2-A0YC-01	E545K	Missense_Mutation	SNP	diploid	1431	178936091	178936091	G	A	ENST00000263967.3:c.1633G>A	0.31		37	82		125	24	rs104886003
TCGA-AC-A2FO-01	E545K	Missense_Mutation	SNP	shallowdel	1431	178936091	178936091	G	A	ENST00000263967.3:c.1633G>A	0.27		14	38		69	24	rs104886003
TCGA-AR-A1AL-01	E545K	Missense_Mutation	SNP	diploid	1431	178936091	178936091	G	A	ENST00000263967.3:c.1633G>A	0.17		49	232		353	24	rs104886003
TCGA-E9-A1R0-01	E545K	Missense_Mutation	SNP	diploid	1431	178936091	178936091	G	A	ENST00000263967.3:c.1633G>A	0.25		23	69		100	24	rs104886003
TCGA-AQ-A54O-01	E545K	Missense_Mutation	SNP	gain	1431	178936091	178936091	G	A	ENST00000263967.3:c.1633G>A	0.35		12	22		69	24	rs104886003
TCGA-BH-A0DE-01	E545A	Missense_Mutation	SNP	diploid	1431	178936092	178936092	A	C	ENST00000263967.3:c.1634A>C							24	rs121913274
P-0001488-T01-IM3	E545K	Missense_Mutation	SNP	diploid	1431	178936091	178936091	G	A	ENST00000263967.3:c.1633G>A	0.38		99	160		127	24	rs104886003
brca_smc_2018_BB01_108	E542K	Missense_Mutation	SNP		787	178936082	178936082	G	A	ENST00000263967.3:c.1624G>A							24	rs121913273
brca_smc_2018_BB01_081	H1047R	Missense_Mutation	SNP		1983	178952085	178952085	A	G	ENST00000263967.3:c.3140A>G							24	rs121913279
brca_smc_2018_BB01_046	H1047L	Missense_Mutation	SNP		1983	178952085	178952085	A	T	ENST00000263967.3:c.3140A>T							24	rs121913279
brca_smc_2018_BR212	H1047L	Missense_Mutation	SNP		1983	178952085	178952085	A	T	ENST00000263967.3:c.3140A>T							24	rs121913279
TCGA-AO-A0JA-01	E542K	Missense_Mutation	SNP	diploid	787	178936082	178936082	G	A	ENST00000263967.3:c.1624G>A	0.33		27	55			24	rs121913273
TCGA-BH-A42T-01	H1047R	Missense_Mutation	SNP	amp	1983	178952085	178952085	A	G	ENST00000263967.3:c.3140A>G	0.57		13	10			24	rs121913279
TCGA-BH-A0BA-01	H1047R	Missense_Mutation	SNP	diploid	1983	178952085	178952085	A	G	ENST00000263967.3:c.3140A>G	0.38		73	120			24	rs121913279
TCGA-A2-A0CS-01	H1047R	Missense_Mutation	SNP	gain	1983	178952085	178952085	A	G	ENST00000263967.3:c.3140A>G	0.14		33	197			24	rs121913279
TCGA-E2-A1BC-01	H1047R	Missense_Mutation	SNP	diploid	1983	178952085	178952085	A	G	ENST00000263967.3:c.3140A>G	0.23		50	163			24	rs121913279
TCGA-BH-A0BC-01	H1047L	Missense_Mutation	SNP	gain	1983	178952085	178952085	A	T	ENST00000263967.3:c.3140A>T	0.43		99	130			24	rs121913279
TCGA-AQ-A1H2-01	H1047R	Missense_Mutation	SNP	diploid	1983	178952085	178952085	A	G	ENST00000263967.3:c.3140A>G	0.3		16	38		59	24	rs121913279
TCGA-LL-A50Y-01	H1047R	Missense_Mutation	SNP	diploid	1983	178952085	178952085	A	G	ENST00000263967.3:c.3140A>G	0.41		12	17		16	24	rs121913279
TCGA-B6-A0IP-01	H1047R	Missense_Mutation	SNP	diploid	1983	178952085	178952085	A	G	ENST00000263967.3:c.3140A>G	0.29		59	143		82	24	rs121913279
TCGA-D8-A3Z6-01	H1047R	Missense_Mutation	SNP	diploid	1983	178952085	178952085	A	G	ENST00000263967.3:c.3140A>G	0.39		7	11		21	24	rs121913279
TCGA-C8-A278-01	H1047L	Missense_Mutation	SNP	gain	1983	178952085	178952085	A	T	ENST00000263967.3:c.3140A>T	0.22		16	56		40	24	rs121913279
TCGA-E2-A14Y-01	H1047R	Missense_Mutation	SNP	diploid	1983	178952085	178952085	A	G	ENST00000263967.3:c.3140A>G							24	rs121913279
TCGA-E2-A10E-01	H1047R	Missense_Mutation	SNP	diploid	1983	178952085	178952085	A	G	ENST00000263967.3:c.3140A>G							24	rs121913279
TCGA-B6-A0IP-01	H1047R	Missense_Mutation	SNP	diploid	1983	178952085	178952085	A	G	ENST00000263967.3:c.3140A>G							24	rs121913279
TCGA-A8-A08Z-01	H1047R	Missense_Mutation	SNP	diploid	1983	178952085	178952085	A	G	ENST00000263967.3:c.3140A>G							24	rs121913279
TCGA-C8-A12Y-01	H1047R	Missense_Mutation	SNP	amp	1983	178952085	178952085	A	G	ENST00000263967.3:c.3140A>G							24	rs121913279
TCGA-E2-A1BD-01	H1047R	Missense_Mutation	SNP	diploid	1983	178952085	178952085	A	G	ENST00000263967.3:c.3140A>G							24	rs121913279
TCGA-A2-A0T4-01	H1047R	Missense_Mutation	SNP	diploid	1983	178952085	178952085	A	G	ENST00000263967.3:c.3140A>G							24	rs121913279
TCGA-AN-A03Y-01	H1047R	Missense_Mutation	SNP	gain	1983	178952085	178952085	A	G	ENST00000263967.3:c.3140A>G							24	rs121913279
TCGA-BH-A0BC-01	H1047L	Missense_Mutation	SNP	gain	1983	178952085	178952085	A	T	ENST00000263967.3:c.3140A>T							24	rs121913279
TCGA-B6-A0IP-01	R88Q	Missense_Mutation	SNP	diploid	89	178916876	178916876	G	A	ENST00000263967.3:c.263G>A	0.12		21	149		90	24	rs121913287
TCGA-B6-A0IP-01	R88Q	Missense_Mutation	SNP	diploid	89	178916876	178916876	G	A	ENST00000263967.3:c.263G>A							24	rs121913287
TCGA-BH-A0BJ-01	N345K	Missense_Mutation	SNP	shallowdel	73	178921553	178921553	T	A	ENST00000263967.3:c.1035T>A	0.12		14	104			24	rs121913284
TCGA-A2-A04V-01	G118D	Missense_Mutation	SNP	diploid	32	178917478	178917478	G	A	ENST00000263967.3:c.353G>A	0.43		32	43			24	rs587777790
TCGA-EW-A1PE-01	T1025A	Missense_Mutation	SNP	diploid	39	178952018	178952018	A	G	ENST00000263967.3:c.3073A>G	0.37		15	26			24	rs397517202
TCGA-BH-A18H-01	E1037K	Missense_Mutation	SNP	diploid	4	178952054	178952054	G	A	ENST00000263967.3:c.3109G>A							24
TCGA-C8-A133-01	E545K	Missense_Mutation	SNP	diploid	1431	178936091	178936091	G	A	ENST00000263967.3:c.1633G>A	0.41		87	124		188	24	rs104886003
BR-M-050	H1047R	Missense_Mutation	SNP		1983	178952085	178952085	A	G	ENST00000263967.3:c.3140A>G							24	rs121913279
TCGA-C8-A278-01	M1040V	Missense_Mutation	SNP	gain	8	178952063	178952063	A	G	ENST00000263967.3:c.3118A>G	0.23		15	51		38	24
MBC_117	E545K	Missense_Mutation	SNP	amp	1431	178936091	178936091	G	A	ENST00000263967.3:c.1633G>A	0.19		15	64		33	23	rs104886003
MBC-MBCProject_rMHPsbIq-Tumor-SM-DL422	E545K	Missense_Mutation	SNP	diploid	1431	178936091	178936091	G	A	ENST00000263967.3:c.1633G>A	0.28		32	82			23	rs104886003
MBC-MBCProject_EWubi6hd-Tumor-SM-GQ9PN	E545K	Missense_Mutation	SNP	diploid	1431	178936091	178936091	G	A	ENST00000263967.3:c.1633G>A	0.28		24	61			23	rs104886003
TCGA-AN-A0XS-01	E545K	Missense_Mutation	SNP	diploid	1431	178936091	178936091	G	A	ENST00000263967.3:c.1633G>A	0.27		39	104			23	rs104886003
TCGA-BH-A0BQ-01	E545K	Missense_Mutation	SNP	diploid	1431	178936091	178936091	G	A	ENST00000263967.3:c.1633G>A	0.11		8	68		111	23	rs104886003
TCGA-AN-A0XP-01	E545K	Missense_Mutation	SNP		1431	178936091	178936091	G	A	ENST00000263967.3:c.1633G>A							23	rs104886003
MBC_179	H1047R	Missense_Mutation	SNP	gain	1983	178952085	178952085	A	G	ENST00000263967.3:c.3140A>G	0.33		104	210			23	rs121913279
MBC-MBCProject_1ps2hZH8-Tumor-SM-DL4OO	H1047R	Missense_Mutation	SNP	diploid	1983	178952085	178952085	A	G	ENST00000263967.3:c.3140A>G	0.52		101	95			23	rs121913279
MB-5584	H1047R	Missense_Mutation	SNP	diploid	1983	178952085	178952085	A	G	ENST00000263967.3:c.3140A>G							23	rs121913279
TCGA-E9-A1N5-01	E542K	Missense_Mutation	SNP	diploid	787	178936082	178936082	G	A	ENST00000263967.3:c.1624G>A	0.68		45	21			23	rs121913273
TCGA-AQ-A1H2-01	H1047R	Missense_Mutation	SNP	diploid	1983	178952085	178952085	A	G	ENST00000263967.3:c.3140A>G	0.3		17	40			23	rs121913279
TCGA-A2-A1FZ-01	H1047R	Missense_Mutation	SNP	gain	1983	178952085	178952085	A	G	ENST00000263967.3:c.3140A>G	0.43		21	28			23	rs121913279
TCGA-A2-A3KC-01	H1047R	Missense_Mutation	SNP	diploid	1983	178952085	178952085	A	G	ENST00000263967.3:c.3140A>G	0.25		4	12			23	rs121913279
TCGA-D8-A3Z6-01	H1047R	Missense_Mutation	SNP	diploid	1983	178952085	178952085	A	G	ENST00000263967.3:c.3140A>G	0.39		7	11			23	rs121913279
TCGA-OK-A5Q2-01	H1047R	Missense_Mutation	SNP	diploid	1983	178952085	178952085	A	G	ENST00000263967.3:c.3140A>G	0.24		5	16			23	rs121913279
TCGA-A8-A08Z-01	H1047R	Missense_Mutation	SNP	diploid	1983	178952085	178952085	A	G	ENST00000263967.3:c.3140A>G	0.28		52	131			23	rs121913279
TCGA-E2-A15E-01	H1047R	Missense_Mutation	SNP	gain	1983	178952085	178952085	A	G	ENST00000263967.3:c.3140A>G	0.51		179	169			23	rs121913279
TCGA-E2-A1BD-01	H1047R	Missense_Mutation	SNP	diploid	1983	178952085	178952085	A	G	ENST00000263967.3:c.3140A>G	0.59		60	42			23	rs121913279
TCGA-C8-A278-01	H1047L	Missense_Mutation	SNP	gain	1983	178952085	178952085	A	T	ENST00000263967.3:c.3140A>T	0.22		16	56			23	rs121913279
TCGA-AR-A24T-01	H1047R	Missense_Mutation	SNP	diploid	1983	178952085	178952085	A	G	ENST00000263967.3:c.3140A>G	0.29		14	34		32	23	rs121913279
TCGA-D8-A27P-01	H1047R	Missense_Mutation	SNP	diploid	1983	178952085	178952085	A	G	ENST00000263967.3:c.3140A>G	0.3		14	32		46	23	rs121913279
TCGA-E2-A1IL-01	H1047R	Missense_Mutation	SNP	diploid	1983	178952085	178952085	A	G	ENST00000263967.3:c.3140A>G	0.51		25	24		52	23	rs121913279
TCGA-Z7-A8R5-01	H1047R	Missense_Mutation	SNP	shallowdel	1983	178952085	178952085	A	G	ENST00000263967.3:c.3140A>G	0.16		5	26		64	23	rs121913279
TCGA-A2-A0T7-01	E542K	Missense_Mutation	SNP	gain	787	178936082	178936082	G	A	ENST00000263967.3:c.1624G>A	0.16		20	107		125	23	rs121913273
TCGA-E9-A1R3-01	H1047R	Missense_Mutation	SNP	diploid	1983	178952085	178952085	A	G	ENST00000263967.3:c.3140A>G	0.3		16	38		49	23	rs121913279
TCGA-AR-A1AW-01	H1047R	Missense_Mutation	SNP	diploid	1983	178952085	178952085	A	G	ENST00000263967.3:c.3140A>G	0.19		41	172		213	23	rs121913279
TCGA-AN-A0FF-01	H1047R	Missense_Mutation	SNP	gain	1983	178952085	178952085	A	G	ENST00000263967.3:c.3140A>G	0.44		52	67		92	23	rs121913279
TCGA-A2-A25C-01	H1047R	Missense_Mutation	SNP	diploid	1983	178952085	178952085	A	G	ENST00000263967.3:c.3140A>G	0.41		16	23		54	23	rs121913279
TCGA-BH-A0BO-01	H1047R	Missense_Mutation	SNP	diploid	1983	178952085	178952085	A	G	ENST00000263967.3:c.3140A>G	0.12		28	204		229	23	rs121913279
TCGA-AO-A0JA-01	E542K	Missense_Mutation	SNP	diploid	787	178936082	178936082	G	A	ENST00000263967.3:c.1624G>A							23	rs121913273
TCGA-A2-A0EO-01	E542K	Missense_Mutation	SNP	diploid	787	178936082	178936082	G	A	ENST00000263967.3:c.1624G>A							23	rs121913273
TCGA-A7-A0CG-01	H1047R	Missense_Mutation	SNP	diploid	1983	178952085	178952085	A	G	ENST00000263967.3:c.3140A>G							23	rs121913279
TCGA-A2-A0EN-01	H1047R	Missense_Mutation	SNP	diploid	1983	178952085	178952085	A	G	ENST00000263967.3:c.3140A>G							23	rs121913279
TCGA-BH-A0W5-01	H1047R	Missense_Mutation	SNP	diploid	1983	178952085	178952085	A	G	ENST00000263967.3:c.3140A>G							23	rs121913279
TCGA-E2-A1BC-01	H1047R	Missense_Mutation	SNP	diploid	1983	178952085	178952085	A	G	ENST00000263967.3:c.3140A>G							23	rs121913279
P-0009859-T01-IM5	E542K	Missense_Mutation	SNP	diploid	787	178936082	178936082	G	A	ENST00000263967.3:c.1624G>A	0.23		97	328		190	23	rs121913273
TCGA-A2-A0T7-01	M1043I	Missense_Mutation	SNP	gain	107	178952074	178952074	G	A	ENST00000263967.3:c.3129G>A	0.23		12	41		134	23	rs121913283
TCGA-BH-A0BF-01	N345K	Missense_Mutation	SNP	diploid	73	178921553	178921553	T	A	ENST00000263967.3:c.1035T>A							23	rs121913284
P-0012134-T01-IM5	G1049R	Missense_Mutation	SNP	diploid	53	178952090	178952090	G	C	ENST00000263967.3:c.3145G>C	0.53		642	580		430	23	rs121913277
TCGA-D8-A27K-01	K111del	In_Frame_Del	DEL	diploid	3	178916944	178916946	AAG	-	ENST00000263967.3:c.332_334del	0.25		13	40		37	23
TCGA-C8-A278-01	M1040V	Missense_Mutation	SNP	gain	8	178952063	178952063	A	G	ENST00000263967.3:c.3118A>G	0.23		15	51			23
SA074	E545K	Missense_Mutation	SNP		1431	178936091	178936091	G	A	ENST00000263967.3:c.1633G>A							22	rs104886003
MBC-MBCProject_2ViLiZS8-Tumor-SM-DL3Z6	E545D	Missense_Mutation	SNP	diploid	1431	178936093	178936093	G	C	ENST00000263967.3:c.1635G>C	0.26		21	59			22	rs121913275
MB-5288	E545K	Missense_Mutation	SNP	diploid	1431	178936091	178936091	G	A	ENST00000263967.3:c.1633G>A							22	rs104886003
brca_smc_2018_BB01_028	E545K	Missense_Mutation	SNP		1431	178936091	178936091	G	A	ENST00000263967.3:c.1633G>A							22	rs104886003
TCGA-AQ-A54O-01	E545K	Missense_Mutation	SNP	gain	1431	178936091	178936091	G	A	ENST00000263967.3:c.1633G>A	0.35		12	22			22	rs104886003
TCGA-AR-A5QP-01	E545K	Missense_Mutation	SNP	gain	1431	178936091	178936091	G	A	ENST00000263967.3:c.1633G>A	0.21		16	61			22	rs104886003
TCGA-AO-A0JF-01	E545K	Missense_Mutation	SNP	diploid	1431	178936091	178936091	G	A	ENST00000263967.3:c.1633G>A	0.23		19	64			22	rs104886003
TCGA-E9-A1R0-01	E545K	Missense_Mutation	SNP	diploid	1431	178936091	178936091	G	A	ENST00000263967.3:c.1633G>A	0.25		24	73		108	22	rs104886003
TCGA-E9-A1NG-01	E545K	Missense_Mutation	SNP	diploid	1431	178936091	178936091	G	A	ENST00000263967.3:c.1633G>A	0.15		16	88		96	22	rs104886003
TCGA-AR-A1AL-01	E545K	Missense_Mutation	SNP	diploid	1431	178936091	178936091	G	A	ENST00000263967.3:c.1633G>A	0.18	0.0026	57	265	1	388	22	rs104886003
TCGA-AC-A2FO-01	E545K	Missense_Mutation	SNP	shallowdel	1431	178936091	178936091	G	A	ENST00000263967.3:c.1633G>A	0.27		15	40		77	22	rs104886003
TCGA-BH-A0BV-01	E545K	Missense_Mutation	SNP	diploid	1431	178936091	178936091	G	A	ENST00000263967.3:c.1633G>A							22	rs104886003
TCGA-A8-A06P-01	E545K	Missense_Mutation	SNP	diploid	1431	178936091	178936091	G	A	ENST00000263967.3:c.1633G>A							22	rs104886003
MBC_216	E542K	Missense_Mutation	SNP	gain	787	178936082	178936082	G	A	ENST00000263967.3:c.1624G>A	0.47	0.0074	76	87	1	135	22	rs121913273
MBC_12	H1047R	Missense_Mutation	SNP	diploid	1983	178952085	178952085	A	G	ENST00000263967.3:c.3140A>G	0.41		86	122		222	22	rs121913279
MB-0363	E542K	Missense_Mutation	SNP	diploid	787	178936082	178936082	G	A	ENST00000263967.3:c.1624G>A							22	rs121913273
MB-0653	H1047L	Missense_Mutation	SNP	diploid	1983	178952085	178952085	A	T	ENST00000263967.3:c.3140A>T							22	rs121913279
TCGA-A2-A0EO-01	E542K	Missense_Mutation	SNP	shallowdel	787	178936082	178936082	G	A	ENST00000263967.3:c.1624G>A	0.29		42	101			22	rs121913273
TCGA-E2-A1L8-01	H1047R	Missense_Mutation	SNP	diploid	1983	178952085	178952085	A	G	ENST00000263967.3:c.3140A>G	0.7		31	13			22	rs121913279
TCGA-EW-A1J2-01	H1047R	Missense_Mutation	SNP	diploid	1983	178952085	178952085	A	G	ENST00000263967.3:c.3140A>G	0.31		25	55			22	rs121913279
TCGA-BH-A202-01	H1047R	Missense_Mutation	SNP	gain	1983	178952085	178952085	A	G	ENST00000263967.3:c.3140A>G	0.26		31	90			22	rs121913279
TCGA-LL-A5YN-01	H1047R	Missense_Mutation	SNP	diploid	1983	178952085	178952085	A	G	ENST00000263967.3:c.3140A>G	0.3		6	14			22	rs121913279
TCGA-A2-A0T7-01	E542K	Missense_Mutation	SNP	gain	787	178936082	178936082	G	A	ENST00000263967.3:c.1624G>A	0.16		20	103		115	22	rs121913273
TCGA-AR-A1AO-01	E542K	Missense_Mutation	SNP	amp	787	178936082	178936082	G	A	ENST00000263967.3:c.1624G>A	0.09		13	131		391	22	rs121913273
TCGA-E2-A156-01	E542K	Missense_Mutation	SNP	diploid	787	178936082	178936082	G	A	ENST00000263967.3:c.1624G>A	0.91		240	25		265	22	rs121913273
TCGA-A2-A3KC-01	H1047R	Missense_Mutation	SNP	diploid	1983	178952085	178952085	A	G	ENST00000263967.3:c.3140A>G	0.25		4	12		12	22	rs121913279
TCGA-A7-A5ZW-01	H1047R	Missense_Mutation	SNP	diploid	1983	178952085	178952085	A	G	ENST00000263967.3:c.3140A>G	0.29		6	15		22	22	rs121913279
TCGA-C8-A1HF-01	H1047R	Missense_Mutation	SNP	amp	1983	178952085	178952085	A	G	ENST00000263967.3:c.3140A>G	0.45	0.0043	166	200	1	229	22	rs121913279
TCGA-AR-A24T-01	H1047R	Missense_Mutation	SNP	diploid	1983	178952085	178952085	A	G	ENST00000263967.3:c.3140A>G	0.31		16	36		34	22	rs121913279
TCGA-C8-A12Y-01	H1047R	Missense_Mutation	SNP	amp	1983	178952085	178952085	A	G	ENST00000263967.3:c.3140A>G	0.72		409	163		235	22	rs121913279
TCGA-D8-A1JH-01	H1047R	Missense_Mutation	SNP	diploid	1983	178952085	178952085	A	G	ENST00000263967.3:c.3140A>G	0.3		21	49		48	22	rs121913279
TCGA-E2-A156-01	E542K	Missense_Mutation	SNP	diploid	787	178936082	178936082	G	A	ENST00000263967.3:c.1624G>A							22	rs121913273
TCGA-C8-A1HF-01	H1047R	Missense_Mutation	SNP	gain	1983	178952085	178952085	A	G	ENST00000263967.3:c.3140A>G							22	rs121913279
TCGA-BH-A0EA-01	H1047R	Missense_Mutation	SNP	diploid	1983	178952085	178952085	A	G	ENST00000263967.3:c.3140A>G							22	rs121913279
TCGA-A2-A0D3-01	H1047R	Missense_Mutation	SNP	diploid	1983	178952085	178952085	A	G	ENST00000263967.3:c.3140A>G							22	rs121913279
TCGA-BH-A0BO-01	H1047R	Missense_Mutation	SNP	diploid	1983	178952085	178952085	A	G	ENST00000263967.3:c.3140A>G							22	rs121913279
TCGA-A8-A09D-01	H1047R	Missense_Mutation	SNP	diploid	1983	178952085	178952085	A	G	ENST00000263967.3:c.3140A>G							22	rs121913279
MB-7071	M1043V	Missense_Mutation	SNP	diploid	107	178952072	178952072	A	G	ENST00000263967.3:c.3127A>G							22	rs1057519936
MB-0363	N345K	Missense_Mutation	SNP	diploid	73	178921553	178921553	T	A	ENST00000263967.3:c.1035T>A							22	rs121913284
MB-5288	M1043I	Missense_Mutation	SNP	diploid	107	178952074	178952074	G	A	ENST00000263967.3:c.3129G>A							22	rs121913283
TCGA-E9-A226-01	N345K	Missense_Mutation	SNP	amp	73	178921553	178921553	T	A	ENST00000263967.3:c.1035T>A	0.77		51	15			22	rs121913284
TCGA-AO-A0JF-01	E453K	Missense_Mutation	SNP	diploid	28	178928079	178928079	G	A	ENST00000263967.3:c.1357G>A	0.22		38	135			22	rs1057519925
TCGA-AR-A24K-01	D350G	Missense_Mutation	SNP	gain	8	178921567	178921567	A	G	ENST00000263967.3:c.1049A>G	0.42		8	11			22	rs1553821144
TCGA-A2-A0T7-01	M1043I	Missense_Mutation	SNP	gain	107	178952074	178952074	G	A	ENST00000263967.3:c.3129G>A	0.22		11	40		128	22	rs121913283
TCGA-EW-A1P0-01	D939G	Missense_Mutation	SNP	diploid	6	178948044	178948044	A	G	ENST00000263967.3:c.2816A>G	0.53		10	9			22
TCGA-OL-A5RX-01	D939G	Missense_Mutation	SNP	diploid	6	178948044	178948044	A	G	ENST00000263967.3:c.2816A>G	0.17		6	29		30	22
TCGA-B6-A0WY-01	E109_I112delinsD	In_Frame_Del	DEL	gain		178916940	178916948	AGAAAAGAT	-	ENST00000263967.3:c.327_335del	0.32		25	53		186	22
TCGA-EW-A1P0-01	D939G	Missense_Mutation	SNP	diploid	6	178948044	178948044	A	G	ENST00000263967.3:c.2816A>G	0.53		10	9		43	22
TCGA-OL-A5RX-01	P366R	Missense_Mutation	SNP	diploid	2	178922328	178922328	C	G	ENST00000263967.3:c.1097C>G	0.2		9	35		36	22
TCGA-D8-A1XS-01	E545K	Missense_Mutation	SNP	diploid	1431	178936091	178936091	G	A	ENST00000263967.3:c.1633G>A	0.46		22	26		45	22	rs104886003
TCGA-BH-A202-01	E365V	Missense_Mutation	SNP	gain	8	178922325	178922325	A	T	ENST00000263967.3:c.1094A>T	0.27		78	215			22
MB-0653	E385K	Missense_Mutation	SNP	diploid		178927390	178927390	G	A	ENST00000263967.3:c.1153G>A							22
MBC-MBCProject_nkU3hDhB-Tumor-SM-GQA38	E545K	Missense_Mutation	SNP	diploid	1431	178936091	178936091	G	A	ENST00000263967.3:c.1633G>A	0.06		10	153			21	rs104886003
MBC-MBCProject_ZeTySaU3-Tumor-SM-GQD3T	Q546K	Missense_Mutation	SNP	diploid	212	178936094	178936094	C	A	ENST00000263967.3:c.1636C>A	0.23		44	147			21	rs121913286
TCGA-AC-A2FO-01	E545K	Missense_Mutation	SNP	shallowdel	1431	178936091	178936091	G	A	ENST00000263967.3:c.1633G>A	0.27		15	40			21	rs104886003
TCGA-BH-A0HI-01	E545K	Missense_Mutation	SNP	gain	1431	178936091	178936091	G	A	ENST00000263967.3:c.1633G>A	0.28		38	100			21	rs104886003
TCGA-AO-A0J7-01	Q546K	Missense_Mutation	SNP	gain	212	178936094	178936094	C	A	ENST00000263967.3:c.1636C>A	0.41		46	65			21	rs121913286
TCGA-D8-A27T-01	E545K	Missense_Mutation	SNP	diploid	1431	178936091	178936091	G	A	ENST00000263967.3:c.1633G>A	0.24		21	65		78	21	rs104886003
TCGA-E2-A153-01	E545K	Missense_Mutation	SNP	diploid	1431	178936091	178936091	G	A	ENST00000263967.3:c.1633G>A	0.23		48	161		337	21	rs104886003
TCGA-B6-A1KI-01	Q546P	Missense_Mutation	SNP	shallowdel	212	178936095	178936095	A	C	ENST00000263967.3:c.1637A>C	0.32		32	69		30	21	rs397517201
TCGA-A8-A08B-01	E545K	Missense_Mutation	SNP	gain	1431	178936091	178936091	G	A	ENST00000263967.3:c.1633G>A							21	rs104886003
TCGA-A7-A0CH-01	E545K	Missense_Mutation	SNP	diploid	1431	178936091	178936091	G	A	ENST00000263967.3:c.1633G>A							21	rs104886003
P-0003987-T01-IM5	E545K	Missense_Mutation	SNP	diploid	1431	178936091	178936091	G	A	ENST00000263967.3:c.1633G>A	0.38		71	116		104	21	rs104886003
P-0014479-T01-IM6	E545K	Missense_Mutation	SNP	diploid	1431	178936091	178936091	G	A	ENST00000263967.3:c.1633G>A	0.1		69	642		479	21	rs104886003
P-0015964-T01-IM6	E545K	Missense_Mutation	SNP	diploid	1431	178936091	178936091	G	A	ENST00000263967.3:c.1633G>A	0.18		251	1148		585	21	rs104886003
MB-0306	H1047R	Missense_Mutation	SNP	diploid	1983	178952085	178952085	A	G	ENST00000263967.3:c.3140A>G							21	rs121913279
TCGA-C8-A1HF-01	H1047R	Missense_Mutation	SNP	amp	1983	178952085	178952085	A	G	ENST00000263967.3:c.3140A>G	0.45		166	201			21	rs121913279
TCGA-AR-A5QM-01	H1047R	Missense_Mutation	SNP	diploid	1983	178952085	178952085	A	G	ENST00000263967.3:c.3140A>G	0.25		4	12			21	rs121913279
TCGA-AN-A03Y-01	H1047R	Missense_Mutation	SNP	gain	1983	178952085	178952085	A	G	ENST00000263967.3:c.3140A>G	0.36		100	176			21	rs121913279
TCGA-B6-A0IP-01	H1047R	Missense_Mutation	SNP	diploid	1983	178952085	178952085	A	G	ENST00000263967.3:c.3140A>G	0.29		59	143			21	rs121913279
TCGA-BH-A0W5-01	H1047R	Missense_Mutation	SNP	diploid	1983	178952085	178952085	A	G	ENST00000263967.3:c.3140A>G	0.14		15	90			21	rs121913279
TCGA-C8-A130-01	H1047R	Missense_Mutation	SNP	gain	1983	178952085	178952085	A	G	ENST00000263967.3:c.3140A>G	0.53		80	70			21	rs121913279
TCGA-C8-A12Y-01	H1047R	Missense_Mutation	SNP	amp	1983	178952085	178952085	A	G	ENST00000263967.3:c.3140A>G	0.72		409	163			21	rs121913279
TCGA-E9-A1RD-01	E542K	Missense_Mutation	SNP	diploid	787	178936082	178936082	G	A	ENST00000263967.3:c.1624G>A	0.41		26	38		118	21	rs121913273
TCGA-A8-A08O-01	H1047R	Missense_Mutation	SNP	shallowdel	1983	178952085	178952085	A	G	ENST00000263967.3:c.3140A>G	0.24		38	118		166	21	rs121913279
TCGA-E2-A10F-01	H1047R	Missense_Mutation	SNP	diploid	1983	178952085	178952085	A	G	ENST00000263967.3:c.3140A>G	0.25		33	98		112	21	rs121913279
TCGA-E9-A1R3-01	H1047R	Missense_Mutation	SNP	diploid	1983	178952085	178952085	A	G	ENST00000263967.3:c.3140A>G	0.29		15	36		46	21	rs121913279
TCGA-E9-A229-01	H1047R	Missense_Mutation	SNP	diploid	1983	178952085	178952085	A	G	ENST00000263967.3:c.3140A>G	0.17		9	45		67	21	rs121913279
TCGA-BH-A0W5-01	H1047R	Missense_Mutation	SNP	diploid	1983	178952085	178952085	A	G	ENST00000263967.3:c.3140A>G	0.14		15	90		127	21	rs121913279
TCGA-E2-A10F-01	H1047R	Missense_Mutation	SNP	diploid	1983	178952085	178952085	A	G	ENST00000263967.3:c.3140A>G	0.25		35	104		118	21	rs121913279
TCGA-A2-A0D3-01	H1047R	Missense_Mutation	SNP	diploid	1983	178952085	178952085	A	G	ENST00000263967.3:c.3140A>G	0.47		58	65		129	21	rs121913279
TCGA-A8-A08O-01	H1047R	Missense_Mutation	SNP	shallowdel	1983	178952085	178952085	A	G	ENST00000263967.3:c.3140A>G	0.25		39	120		170	21	rs121913279
TCGA-BH-A0EA-01	H1047R	Missense_Mutation	SNP	diploid	1983	178952085	178952085	A	G	ENST00000263967.3:c.3140A>G	0.29		36	87		224	21	rs121913279
TCGA-BH-A0DP-01	E542K	Missense_Mutation	SNP	diploid	787	178936082	178936082	G	A	ENST00000263967.3:c.1624G>A							21	rs121913273
TCGA-A7-A0DB-01	H1047R	Missense_Mutation	SNP	gain	1983	178952085	178952085	A	G	ENST00000263967.3:c.3140A>G							21	rs121913279
TCGA-A8-A09C-01	H1047R	Missense_Mutation	SNP	diploid	1983	178952085	178952085	A	G	ENST00000263967.3:c.3140A>G							21	rs121913279
P-0003987-T01-IM5	H1047R	Missense_Mutation	SNP	diploid	1983	178952085	178952085	A	G	ENST00000263967.3:c.3140A>G	0.3		99	229		183	21	rs121913279
P-0014479-T01-IM6	E542Q	Missense_Mutation	SNP	diploid	787	178936082	178936082	G	C	ENST00000263967.3:c.1624G>C	0.1		59	545		413	21	rs121913273
TCGA-B6-A0IP-01	R88Q	Missense_Mutation	SNP	diploid	89	178916876	178916876	G	A	ENST00000263967.3:c.263G>A	0.12		21	149			21	rs121913287
TCGA-BH-A0BF-01	N345K	Missense_Mutation	SNP	diploid	73	178921553	178921553	T	A	ENST00000263967.3:c.1035T>A	0.22		17	62		103	21	rs121913284
TCGA-BH-A0DO-01	M1043I	Missense_Mutation	SNP	diploid	107	178952074	178952074	G	A	ENST00000263967.3:c.3129G>A	0.18		40	181		172	21	rs121913283
TCGA-BH-A1FE-01	K111E	Missense_Mutation	SNP	diploid	36	178916944	178916944	A	G	ENST00000263967.3:c.331A>G	0.32		20	42		37	21	rs1057519933
TCGA-B6-A0X0-01	N345K	Missense_Mutation	SNP	diploid	73	178921553	178921553	T	A	ENST00000263967.3:c.1035T>A	0.28		17	43		40	21	rs121913284
MBC-MBCProject_yZSnSluK-Tumor-SM-DL4T3	H450_D454del	In_Frame_Del	DEL	diploid		178928071	178928085	ATGGATTAGAAGATT	-	ENST00000263967.3:c.1349_1363del	0.08		3	36			21
TCGA-A7-A0D9-01	N345T	Missense_Mutation	SNP	diploid	73	178921552	178921552	A	C	ENST00000263967.3:c.1034A>C	0.38		36	60			21	rs1057519938
TCGA-D8-A27K-01	K111del	In_Frame_Del	DEL	diploid	3	178916944	178916946	AAG	-	ENST00000263967.3:c.332_334del	0.29		14	34		37	21
TCGA-BH-A201-01	L452_G460del	In_Frame_Del	DEL	gain		178928072	178928098	TGGATTAGAAGATTTGCTGAACCCTAT	-	ENST00000263967.3:c.1353_1379del	0.33		93	188		209	21
TCGA-BH-A18H-01	E1037K	Missense_Mutation	SNP	gain	4	178952054	178952054	G	A	ENST00000263967.3:c.3109G>A	0.24		54	169			21
BR-M-030	C420R	Missense_Mutation	SNP		52	178927980	178927980	T	C	ENST00000263967.3:c.1258T>C							21	rs121913272
MB-0306	E726K	Missense_Mutation	SNP	diploid	27	178938934	178938934	G	A	ENST00000263967.3:c.2176G>A							21	rs867262025
TCGA-E2-A10F-01	E726K	Missense_Mutation	SNP	diploid	27	178938934	178938934	G	A	ENST00000263967.3:c.2176G>A	0.21		29	111		121	21	rs867262025
TCGA-E2-A10F-01	E726K	Missense_Mutation	SNP	diploid	27	178938934	178938934	G	A	ENST00000263967.3:c.2176G>A	0.21		30	116		125	21	rs867262025
P-0015964-T01-IM6	M1004I	Missense_Mutation	SNP	diploid	13	178951957	178951957	G	A	ENST00000263967.3:c.3012G>A	0.33	0.0028	334	669	1	354	21
MBC_178	E545K	Missense_Mutation	SNP	gain	1431	178936091	178936091	G	A	ENST00000263967.3:c.1633G>A	0.14		10	62		42	20	rs104886003
MTS-T0229	E545K	Missense_Mutation	SNP		1431	178936091	178936091	G	A	ENST00000263967.3:c.1633G>A							20	rs104886003
PD4843a	E545A	Missense_Mutation	SNP		1431	178936092	178936092	A	C	ENST00000263967.3:c.1634A>C							20	rs121913274
TCGA-BH-A0DE-01	E545A	Missense_Mutation	SNP	diploid	1431	178936092	178936092	A	C	ENST00000263967.3:c.1634A>C	0.22		35	125			20	rs121913274
TCGA-AO-A126-01	E545K	Missense_Mutation	SNP	diploid	1431	178936091	178936091	G	A	ENST00000263967.3:c.1633G>A	0.32		50	108		162	20	rs104886003
TCGA-AC-A3OD-01	E545K	Missense_Mutation	SNP	amp	1431	178936091	178936091	G	A	ENST00000263967.3:c.1633G>A	0.37		32	55		48	20	rs104886003
TCGA-D8-A1Y2-01	E545K	Missense_Mutation	SNP	gain	1431	178936091	178936091	G	A	ENST00000263967.3:c.1633G>A	0.3		13	31		81	20	rs104886003
TCGA-B6-A0I5-01	Q546R	Missense_Mutation	SNP	diploid	212	178936095	178936095	A	G	ENST00000263967.3:c.1637A>G	0.33		38	78		95	20	rs397517201
TCGA-BH-A0HI-01	E545K	Missense_Mutation	SNP	diploid	1431	178936091	178936091	G	A	ENST00000263967.3:c.1633G>A							20	rs104886003
TCGA-A2-A0EX-01	E545K	Missense_Mutation	SNP	diploid	1431	178936091	178936091	G	A	ENST00000263967.3:c.1633G>A							20	rs104886003
TCGA-AR-A1AL-01	E545K	Missense_Mutation	SNP	diploid	1431	178936091	178936091	G	A	ENST00000263967.3:c.1633G>A							20	rs104886003
P-0000247-T02-IM5	E545A	Missense_Mutation	SNP	diploid	1431	178936092	178936092	A	C	ENST00000263967.3:c.1634A>C	0.07		13	181		143	20	rs121913274
P-0004450-T01-IM5	E545K	Missense_Mutation	SNP	diploid	1431	178936091	178936091	G	A	ENST00000263967.3:c.1633G>A	0.33		103	208		151	20	rs104886003
P-0000247-T02-IM5	E545A	Missense_Mutation	SNP	diploid	1431	178936092	178936092	A	C	ENST00000263967.3:c.1634A>C	0.07		13	181		143	20	rs121913274
MB-3530	H1047R	Missense_Mutation	SNP	diploid	1983	178952085	178952085	A	G	ENST00000263967.3:c.3140A>G							20	rs121913279
MB-6007	H1047R	Missense_Mutation	SNP	amp	1983	178952085	178952085	A	G	ENST00000263967.3:c.3140A>G							20	rs121913279
PD4076a	H1047R	Missense_Mutation	SNP		1983	178952085	178952085	A	G	ENST00000263967.3:c.3140A>G							20	rs121913279
brca_smc_2018_BB01_125	H1047R	Missense_Mutation	SNP		1983	178952085	178952085	A	G	ENST00000263967.3:c.3140A>G							20	rs121913279
TCGA-GM-A2DI-01	E542K	Missense_Mutation	SNP	diploid	787	178936082	178936082	G	A	ENST00000263967.3:c.1624G>A	0.12		5	37			20	rs121913273
TCGA-A7-A5ZW-01	H1047R	Missense_Mutation	SNP	diploid	1983	178952085	178952085	A	G	ENST00000263967.3:c.3140A>G	0.29		6	15			20	rs121913279
TCGA-AN-A0FF-01	H1047R	Missense_Mutation	SNP	gain	1983	178952085	178952085	A	G	ENST00000263967.3:c.3140A>G	0.44		52	67			20	rs121913279
TCGA-A8-A08O-01	H1047R	Missense_Mutation	SNP	shallowdel	1983	178952085	178952085	A	G	ENST00000263967.3:c.3140A>G	0.25		39	120			20	rs121913279
TCGA-E2-A10F-01	H1047R	Missense_Mutation	SNP	diploid	1983	178952085	178952085	A	G	ENST00000263967.3:c.3140A>G	0.25		35	104			20	rs121913279
TCGA-E2-A15C-01	H1047R	Missense_Mutation	SNP	diploid	1983	178952085	178952085	A	G	ENST00000263967.3:c.3140A>G	0.42		120	164			20	rs121913279
TCGA-AO-A0JA-01	E542K	Missense_Mutation	SNP	diploid	787	178936082	178936082	G	A	ENST00000263967.3:c.1624G>A	0.33		26	53		71	20	rs121913273
TCGA-A7-A13G-01	H1047R	Missense_Mutation	SNP	diploid	1983	178952085	178952085	A	G	ENST00000263967.3:c.3140A>G	0.42		30	42		75	20	rs121913279
TCGA-AN-A0FF-01	H1047R	Missense_Mutation	SNP	gain	1983	178952085	178952085	A	G	ENST00000263967.3:c.3140A>G	0.43		49	64		89	20	rs121913279
TCGA-D8-A1JH-01	H1047R	Missense_Mutation	SNP	diploid	1983	178952085	178952085	A	G	ENST00000263967.3:c.3140A>G	0.29		19	47		46	20	rs121913279
TCGA-BH-A1ET-01	E542K	Missense_Mutation	SNP	diploid	787	178936082	178936082	G	A	ENST00000263967.3:c.1624G>A	0.36	0.0036	93	167	1	276	20	rs121913273
TCGA-EW-A2FV-01	H1047R	Missense_Mutation	SNP	diploid	1983	178952085	178952085	A	G	ENST00000263967.3:c.3140A>G	0.29		23	56		81	20	rs121913279
TCGA-A7-A13G-01	H1047R	Missense_Mutation	SNP	diploid	1983	178952085	178952085	A	G	ENST00000263967.3:c.3140A>G	0.39		26	40		104	20	rs121913279
TCGA-A8-A09C-01	H1047R	Missense_Mutation	SNP	gain	1983	178952085	178952085	A	G	ENST00000263967.3:c.3140A>G	0.65		249	137		212	20	rs121913279
TCGA-E2-A1IF-01	H1047R	Missense_Mutation	SNP	diploid	1983	178952085	178952085	A	G	ENST00000263967.3:c.3140A>G	0.17		5	25		44	20	rs121913279
TCGA-BH-A18I-01	E542K	Missense_Mutation	SNP	diploid	787	178936082	178936082	G	A	ENST00000263967.3:c.1624G>A							20	rs121913273
TCGA-BH-A18M-01	H1047R	Missense_Mutation	SNP	diploid	1983	178952085	178952085	A	G	ENST00000263967.3:c.3140A>G							20	rs121913279
TCGA-AR-A1AW-01	H1047R	Missense_Mutation	SNP	diploid	1983	178952085	178952085	A	G	ENST00000263967.3:c.3140A>G							20	rs121913279
TCGA-AO-A03L-01	N345K	Missense_Mutation	SNP	gain	73	178921553	178921553	T	A	ENST00000263967.3:c.1035T>A	0.27		32	86			20	rs121913284
TCGA-BH-A0HN-01	N345K	Missense_Mutation	SNP		73	178921553	178921553	T	A	ENST00000263967.3:c.1035T>A	0.57		69	53			20	rs121913284
TCGA-B6-A0X0-01	N345K	Missense_Mutation	SNP	diploid	73	178921553	178921553	T	A	ENST00000263967.3:c.1035T>A							20	rs121913284
P-0004580-T01-IM5	N345K	Missense_Mutation	SNP	diploid	73	178921553	178921553	T	A	ENST00000263967.3:c.1035T>A	0.53		361	317		362	20	rs121913284
P-0007183-T01-IM5	N345K	Missense_Mutation	SNP	diploid	73	178921553	178921553	T	A	ENST00000263967.3:c.1035T>A	0.39		187	290		191	20	rs121913284
MB-6049	G1007R	Missense_Mutation	SNP	diploid	14	178951964	178951964	G	C	ENST00000263967.3:c.3019G>C							20
TCGA-OL-A5RX-01	D939G	Missense_Mutation	SNP	diploid	6	178948044	178948044	A	G	ENST00000263967.3:c.2816A>G	0.19		7	30			20
TCGA-A7-A0D9-01	N345T	Missense_Mutation	SNP	diploid	73	178921552	178921552	A	C	ENST00000263967.3:c.1034A>C	0.38		36	58		106	20	rs1057519938
TCGA-OL-A5RX-01	P366R	Missense_Mutation	SNP	diploid	2	178922328	178922328	C	G	ENST00000263967.3:c.1097C>G	0.21		10	38			20
TCGA-A2-A1G0-01	E542K	Missense_Mutation	SNP	diploid	787	178936082	178936082	G	A	ENST00000263967.3:c.1624G>A	0.27		30	82		54	20	rs121913273
TCGA-AR-A24O-01	H1047L	Missense_Mutation	SNP	diploid	1983	178952085	178952085	A	T	ENST00000263967.3:c.3140A>T	0.21		11	41		38	20	rs121913279
TCGA-B6-A0RP-01	N345K	Missense_Mutation	SNP	gain	73	178921553	178921553	T	A	ENST00000263967.3:c.1035T>A	0.66	0.0088	27	14	1	112	20	rs121913284
TCGA-EW-A1P0-01	D939G	Missense_Mutation	SNP	diploid	6	178948044	178948044	A	G	ENST00000263967.3:c.2816A>G	0.53		9	8		33	20
MB-6007	E726K	Missense_Mutation	SNP	amp	27	178938934	178938934	G	A	ENST00000263967.3:c.2176G>A							20	rs867262025
TCGA-E2-A10F-01	E726K	Missense_Mutation	SNP	diploid	27	178938934	178938934	G	A	ENST00000263967.3:c.2176G>A	0.21		30	116			20	rs867262025
brca_smc_2018_BB01_002	*1069Ffs*5	Frame_Shift_Ins	INS		1	178952150	178952151	-	TTTT	ENST00000263967.3:c.3205_3206insTTTT							20
MBC-MBCProject_5vTpUpCv-Tumor-SM-GQA4H	E545K	Missense_Mutation	SNP	diploid	1431	178936091	178936091	G	A	ENST00000263967.3:c.1633G>A	0.21		30	114			19	rs104886003
PD3989a	E545K	Missense_Mutation	SNP		1431	178936091	178936091	G	A	ENST00000263967.3:c.1633G>A							19	rs104886003
PD4135a	E545K	Missense_Mutation	SNP		1431	178936091	178936091	G	A	ENST00000263967.3:c.1633G>A							19	rs104886003
TCGA-AN-A0XP-01	E545K	Missense_Mutation	SNP	diploid	1431	178936091	178936091	G	A	ENST00000263967.3:c.1633G>A	0.46		56	67			19	rs104886003
TCGA-AR-A1AL-01	E545K	Missense_Mutation	SNP	diploid	1431	178936091	178936091	G	A	ENST00000263967.3:c.1633G>A	0.18		57	265			19	rs104886003
TCGA-C8-A12N-01	E545K	Missense_Mutation	SNP	diploid	1431	178936091	178936091	G	A	ENST00000263967.3:c.1633G>A	0.61		65	42		139	19	rs104886003
TCGA-E2-A153-01	E545K	Missense_Mutation	SNP	diploid	1431	178936091	178936091	G	A	ENST00000263967.3:c.1633G>A	0.22	0.0032	52	180	1	316	19	rs104886003
TCGA-D8-A27T-01	E545K	Missense_Mutation	SNP	diploid	1431	178936091	178936091	G	A	ENST00000263967.3:c.1633G>A	0.25		24	71		81	19	rs104886003
TCGA-C8-A133-01	E545K	Missense_Mutation	SNP	diploid	1431	178936091	178936091	G	A	ENST00000263967.3:c.1633G>A	0.41	0.0048	95	134	1	207	19	rs104886003
TCGA-BH-A0BQ-01	E545K	Missense_Mutation	SNP	diploid	1431	178936091	178936091	G	A	ENST00000263967.3:c.1633G>A	0.09		7	68		138	19	rs104886003
TCGA-AO-A0JF-01	E545K	Missense_Mutation	SNP	diploid	1431	178936091	178936091	G	A	ENST00000263967.3:c.1633G>A							19	rs104886003
TCGA-A2-A0YC-01	E545K	Missense_Mutation	SNP	diploid	1431	178936091	178936091	G	A	ENST00000263967.3:c.1633G>A							19	rs104886003
TCGA-E2-A153-01	E545K	Missense_Mutation	SNP	diploid	1431	178936091	178936091	G	A	ENST00000263967.3:c.1633G>A							19	rs104886003
TCGA-B6-A0I5-01	Q546R	Missense_Mutation	SNP	diploid	212	178936095	178936095	A	G	ENST00000263967.3:c.1637A>G							19	rs397517201
P-0001351-T01-IM3	E545K	Missense_Mutation	SNP	diploid	1431	178936091	178936091	G	A	ENST00000263967.3:c.1633G>A	0.18		39	176		158	19	rs104886003
MB-5035	E542K	Missense_Mutation	SNP	diploid	787	178936082	178936082	G	A	ENST00000263967.3:c.1624G>A							19	rs121913273
PD4108a	H1047R	Missense_Mutation	SNP		1983	178952085	178952085	A	G	ENST00000263967.3:c.3140A>G							19	rs121913279
brca_smc_2018_BR386	H1047L	Missense_Mutation	SNP		1983	178952085	178952085	A	T	ENST00000263967.3:c.3140A>T							19	rs121913279
TCGA-E9-A1RD-01	E542K	Missense_Mutation	SNP	diploid	787	178936082	178936082	G	A	ENST00000263967.3:c.1624G>A	0.42		29	40			19	rs121913273
TCGA-AN-A0XO-01	E542K	Missense_Mutation	SNP	amp	787	178936082	178936082	G	A	ENST00000263967.3:c.1624G>A	0.47		83	94			19	rs121913273
TCGA-BH-A18I-01	E542K	Missense_Mutation	SNP	diploid	787	178936082	178936082	G	A	ENST00000263967.3:c.1624G>A	0.31		72	162			19	rs121913273
TCGA-A2-A25C-01	H1047R	Missense_Mutation	SNP	diploid	1983	178952085	178952085	A	G	ENST00000263967.3:c.3140A>G	0.41		16	23			19	rs121913279
TCGA-AR-A24T-01	H1047R	Missense_Mutation	SNP	diploid	1983	178952085	178952085	A	G	ENST00000263967.3:c.3140A>G	0.31		16	36			19	rs121913279
TCGA-AC-A3YJ-01	H1047R	Missense_Mutation	SNP	diploid	1983	178952085	178952085	A	G	ENST00000263967.3:c.3140A>G	0.46		16	19			19	rs121913279
TCGA-A8-A07Z-01	H1047R	Missense_Mutation	SNP	diploid	1983	178952085	178952085	A	G	ENST00000263967.3:c.3140A>G	0.69		172	76			19	rs121913279
TCGA-AN-A0XL-01	H1047R	Missense_Mutation	SNP	gain	1983	178952085	178952085	A	G	ENST00000263967.3:c.3140A>G	0.48		73	79			19	rs121913279
TCGA-A2-A0D3-01	H1047R	Missense_Mutation	SNP	diploid	1983	178952085	178952085	A	G	ENST00000263967.3:c.3140A>G	0.47		58	65			19	rs121913279
TCGA-BH-A0BO-01	H1047R	Missense_Mutation	SNP	diploid	1983	178952085	178952085	A	G	ENST00000263967.3:c.3140A>G	0.12		28	204			19	rs121913279
TCGA-AC-A23E-01	H1047R	Missense_Mutation	SNP	diploid	1983	178952085	178952085	A	G	ENST00000263967.3:c.3140A>G	0.4		19	29		57	19	rs121913279
TCGA-E2-A1L6-01	H1047R	Missense_Mutation	SNP	diploid	1983	178952085	178952085	A	G	ENST00000263967.3:c.3140A>G	0.15		12	70		39	19	rs121913279
TCGA-E9-A1RD-01	E542K	Missense_Mutation	SNP	diploid	787	178936082	178936082	G	A	ENST00000263967.3:c.1624G>A	0.42		29	40		124	19	rs121913273
TCGA-E9-A1NH-01	H1047R	Missense_Mutation	SNP	gain	1983	178952085	178952085	A	G	ENST00000263967.3:c.3140A>G	0.61		77	50		62	19	rs121913279
TCGA-D8-A27P-01	H1047R	Missense_Mutation	SNP	diploid	1983	178952085	178952085	A	G	ENST00000263967.3:c.3140A>G	0.3		14	33		47	19	rs121913279
P-0007087-T01-IM5	H1047R	Missense_Mutation	SNP	diploid	1983	178952085	178952085	A	G	ENST00000263967.3:c.3140A>G	0.11		65	503		525	19	rs121913279
TCGA-AN-A0XO-01	E453K	Missense_Mutation	SNP	amp	28	178928079	178928079	G	A	ENST00000263967.3:c.1357G>A	0.57		143	110			19	rs1057519925
TCGA-BH-A1FE-01	K111E	Missense_Mutation	SNP	diploid	36	178916944	178916944	A	G	ENST00000263967.3:c.331A>G	0.32		19	41		36	19	rs1057519933
TCGA-B6-A401-01	N345K	Missense_Mutation	SNP	gain	73	178921553	178921553	T	A	ENST00000263967.3:c.1035T>A	0.43		20	27		35	19	rs121913284
TCGA-AO-A03L-01	N345K	Missense_Mutation	SNP	gain	73	178921553	178921553	T	A	ENST00000263967.3:c.1035T>A							19	rs121913284
TCGA-BH-A0BM-01	N345K	Missense_Mutation	SNP	diploid	73	178921553	178921553	T	A	ENST00000263967.3:c.1035T>A							19	rs121913284
TCGA-AO-A0JF-01	E453K	Missense_Mutation	SNP	diploid	28	178928079	178928079	G	A	ENST00000263967.3:c.1357G>A							19	rs1057519925
brca_smc_2018_BR259	N1044K	Missense_Mutation	SNP		32	178952077	178952077	T	G	ENST00000263967.3:c.3132T>G							19
brca_smc_2018_BR386	P104S	Missense_Mutation	SNP		4	178916923	178916923	C	T	ENST00000263967.3:c.310C>T							19
TCGA-D8-A27K-01	K111del	In_Frame_Del	DEL	diploid	3	178916944	178916946	AAG	-	ENST00000263967.3:c.332_334del	0.24		13	41			19
TCGA-A8-A07J-01	H450_P458del	In_Frame_Del	DEL	gain		178928067	178928093	CCTCATGGATTAGAAGATTTGCTGAAC	-	ENST00000263967.3:c.1348_1374del							19
TCGA-D8-A1JS-01	H1047R	Missense_Mutation	SNP	diploid	1983	178952085	178952085	A	G	ENST00000263967.3:c.3140A>G	0.53		33	29		72	19	rs121913279
TCGA-B6-A0X0-01	N345K	Missense_Mutation	SNP	diploid	73	178921553	178921553	T	A	ENST00000263967.3:c.1035T>A	0.28		17	44		35	19	rs121913284
TCGA-D8-A1JS-01	V344M	Missense_Mutation	SNP	diploid	20	178921548	178921548	G	A	ENST00000263967.3:c.1030G>A	0.5		15	15		61	19	rs1057519942
MB-5035	E726K	Missense_Mutation	SNP	diploid	27	178938934	178938934	G	A	ENST00000263967.3:c.2176G>A							19	rs867262025
P-0001351-T01-IM3	E726K	Missense_Mutation	SNP	diploid	27	178938934	178938934	G	A	ENST00000263967.3:c.2176G>A	0.12		20	150		102	19	rs867262025
MBC-MBCProject_BVCVuGhl-Tumor-SM-DL4DD	E545K	Missense_Mutation	SNP	diploid	1431	178936091	178936091	G	A	ENST00000263967.3:c.1633G>A	0.37		14	24			18	rs104886003
brca_smc_2018_BR355	E545K	Missense_Mutation	SNP		1431	178936091	178936091	G	A	ENST00000263967.3:c.1633G>A							18	rs104886003
TCGA-D8-A27T-01	E545K	Missense_Mutation	SNP	diploid	1431	178936091	178936091	G	A	ENST00000263967.3:c.1633G>A	0.25		24	71			18	rs104886003
TCGA-A8-A08B-01	E545K	Missense_Mutation	SNP	gain	1431	178936091	178936091	G	A	ENST00000263967.3:c.1633G>A	0.4		35	53			18	rs104886003
TCGA-C8-A133-01	E545K	Missense_Mutation	SNP	diploid	1431	178936091	178936091	G	A	ENST00000263967.3:c.1633G>A	0.41		95	134			18	rs104886003
TCGA-AQ-A54O-01	E545K	Missense_Mutation	SNP	gain	1431	178936091	178936091	G	A	ENST00000263967.3:c.1633G>A	0.38		12	20		65	18	rs104886003
TCGA-D8-A1Y2-01	E545K	Missense_Mutation	SNP	gain	1431	178936091	178936091	G	A	ENST00000263967.3:c.1633G>A	0.3		12	28		75	18	rs104886003
TCGA-E9-A249-01	E545K	Missense_Mutation	SNP	diploid	1431	178936091	178936091	G	A	ENST00000263967.3:c.1633G>A	0.32		23	48		77	18	rs104886003
TCGA-A2-A0YC-01	E545K	Missense_Mutation	SNP	diploid	1431	178936091	178936091	G	A	ENST00000263967.3:c.1633G>A	0.31		40	87		134	18	rs104886003
TCGA-C8-A12N-01	E545K	Missense_Mutation	SNP	diploid	1431	178936091	178936091	G	A	ENST00000263967.3:c.1633G>A	0.62		72	45		150	18	rs104886003
P046-04-Post-cfDNA	E545K	Missense_Mutation	SNP		1431	178936091	178936091	G	A	ENST00000263967.3:c.1633G>A							18	rs104886003
P-0005943-T01-IM5	E545K	Missense_Mutation	SNP	diploid	1431	178936091	178936091	G	A	ENST00000263967.3:c.1633G>A	0.46		199	231		287	18	rs104886003
P-0011305-T01-IM5	E545K	Missense_Mutation	SNP	diploid	1431	178936091	178936091	G	A	ENST00000263967.3:c.1633G>A	0.18		86	380		170	18	rs104886003
P-0014938-T01-IM6	E545K	Missense_Mutation	SNP	diploid	1431	178936091	178936091	G	A	ENST00000263967.3:c.1633G>A	0.36		275	485		545	18	rs104886003
MB-3490	H1047R	Missense_Mutation	SNP	diploid	1983	178952085	178952085	A	G	ENST00000263967.3:c.3140A>G							18	rs121913279
TCGA-EW-A1IX-01	H1047R	Missense_Mutation	SNP	diploid	1983	178952085	178952085	A	G	ENST00000263967.3:c.3140A>G	0.32		7	15			18	rs121913279
TCGA-E9-A1R3-01	H1047R	Missense_Mutation	SNP	diploid	1983	178952085	178952085	A	G	ENST00000263967.3:c.3140A>G	0.3		16	38			18	rs121913279
TCGA-B6-A0X5-01	H1047R	Missense_Mutation	SNP	diploid	1983	178952085	178952085	A	G	ENST00000263967.3:c.3140A>G	0.39		22	35			18	rs121913279
TCGA-HN-A2OB-01	E542K	Missense_Mutation	SNP	diploid	787	178936082	178936082	G	A	ENST00000263967.3:c.1624G>A	0.25		15	44		50	18	rs121913273
TCGA-E2-A1IF-01	H1047R	Missense_Mutation	SNP	diploid	1983	178952085	178952085	A	G	ENST00000263967.3:c.3140A>G	0.19		5	22		41	18	rs121913279
TCGA-E2-A1IL-01	H1047R	Missense_Mutation	SNP	diploid	1983	178952085	178952085	A	G	ENST00000263967.3:c.3140A>G	0.5		26	26		55	18	rs121913279
TCGA-E2-A1L6-01	H1047R	Missense_Mutation	SNP	diploid	1983	178952085	178952085	A	G	ENST00000263967.3:c.3140A>G	0.15		13	73		40	18	rs121913279
TCGA-AR-A24O-01	H1047L	Missense_Mutation	SNP	diploid	1983	178952085	178952085	A	T	ENST00000263967.3:c.3140A>T	0.2		11	44		40	18	rs121913279
TCGA-BH-A1ET-01	E542K	Missense_Mutation	SNP	diploid	787	178936082	178936082	G	A	ENST00000263967.3:c.1624G>A							18	rs121913273
TCGA-BH-A0BD-01	H1047R	Missense_Mutation	SNP	diploid	1983	178952085	178952085	A	G	ENST00000263967.3:c.3140A>G							18	rs121913279
TCGA-A8-A07Z-01	H1047R	Missense_Mutation	SNP	diploid	1983	178952085	178952085	A	G	ENST00000263967.3:c.3140A>G							18	rs121913279
TCGA-AN-A0FF-01	H1047R	Missense_Mutation	SNP	gain	1983	178952085	178952085	A	G	ENST00000263967.3:c.3140A>G							18	rs121913279
MB-3490	R88Q	Missense_Mutation	SNP	diploid	89	178916876	178916876	G	A	ENST00000263967.3:c.263G>A							18	rs121913287
TCGA-B6-A401-01	N345K	Missense_Mutation	SNP	gain	73	178921553	178921553	T	A	ENST00000263967.3:c.1035T>A	0.43		21	28			18	rs121913284
TCGA-BH-A0BF-01	N345K	Missense_Mutation	SNP	diploid	73	178921553	178921553	T	A	ENST00000263967.3:c.1035T>A	0.21		17	65			18	rs121913284
MB-5434	P447_L455del	In_Frame_Del	DEL	amp		178928060	178928086	GCCAGTACCTCATGGATTAGAAGATTT	-	ENST00000263967.3:c.1340_1366del							18
TCGA-AO-A0J7-01	Q546K	Missense_Mutation	SNP	gain	212	178936094	178936094	C	A	ENST00000263967.3:c.1636C>A	0.41		43	63		133	18	rs121913286
P046-04-Post-cfDNA	E726K	Missense_Mutation	SNP		27	178938934	178938934	G	A	ENST00000263967.3:c.2176G>A							18	rs867262025
P-0011305-T01-IM5	E726K	Missense_Mutation	SNP	diploid	27	178938934	178938934	G	A	ENST00000263967.3:c.2176G>A	0.14		55	335		159	18	rs867262025
MB-4969	E545K	Missense_Mutation	SNP	gain	1431	178936091	178936091	G	A	ENST00000263967.3:c.1633G>A							17	rs104886003
MB-6225	E545K	Missense_Mutation	SNP	diploid	1431	178936091	178936091	G	A	ENST00000263967.3:c.1633G>A							17	rs104886003
s_DS_bkm_078_T1	E545K	Missense_Mutation	SNP	diploid	1431	178936091	178936091	G	A	ENST00000263967.3:c.1633G>A	0.14		88	561		757	17	rs104886003
s_DS_bkm_078_T2	E545K	Missense_Mutation	SNP	diploid	1431	178936091	178936091	G	A	ENST00000263967.3:c.1633G>A	0.19		150	624		757	17	rs104886003
PD4122a	Q546K	Missense_Mutation	SNP		212	178936094	178936094	C	A	ENST00000263967.3:c.1636C>A							17	rs121913286
brca_smc_2018_BB01_029	E545K	Missense_Mutation	SNP		1431	178936091	178936091	G	A	ENST00000263967.3:c.1633G>A							17	rs104886003
TCGA-E9-A1R0-01	E545K	Missense_Mutation	SNP	diploid	1431	178936091	178936091	G	A	ENST00000263967.3:c.1633G>A	0.25		24	73			17	rs104886003
TCGA-E2-A153-01	E545K	Missense_Mutation	SNP	diploid	1431	178936091	178936091	G	A	ENST00000263967.3:c.1633G>A	0.22		52	180			17	rs104886003
TCGA-B6-A0I5-01	Q546R	Missense_Mutation	SNP	diploid	212	178936095	178936095	A	G	ENST00000263967.3:c.1637A>G	0.33		38	78			17	rs397517201
TCGA-BH-A0DV-01	E545K	Missense_Mutation	SNP	diploid	1431	178936091	178936091	G	A	ENST00000263967.3:c.1633G>A	0.19		27	116		240	17	rs104886003
TCGA-B6-A1KI-01	Q546P	Missense_Mutation	SNP	shallowdel	212	178936095	178936095	A	C	ENST00000263967.3:c.1637A>C	0.32		36	75		31	17	rs397517201
TCGA-BH-A0BQ-01	E545K	Missense_Mutation	SNP	diploid	1431	178936091	178936091	G	A	ENST00000263967.3:c.1633G>A							17	rs104886003
TCGA-C8-A133-01	E545K	Missense_Mutation	SNP	diploid	1431	178936091	178936091	G	A	ENST00000263967.3:c.1633G>A							17	rs104886003
P-0000613-T01-IM3	E545K	Missense_Mutation	SNP	diploid	1431	178936091	178936091	G	A	ENST00000263967.3:c.1633G>A	0.17		109	548		101	17	rs104886003
MB-4357	E542K	Missense_Mutation	SNP	diploid	787	178936082	178936082	G	A	ENST00000263967.3:c.1624G>A							17	rs121913273
PD4202a	H1047R	Missense_Mutation	SNP		1983	178952085	178952085	A	G	ENST00000263967.3:c.3140A>G							17	rs121913279
TCGA-A2-A1G0-01	E542K	Missense_Mutation	SNP	diploid	787	178936082	178936082	G	A	ENST00000263967.3:c.1624G>A	0.28		34	89			17	rs121913273
TCGA-E9-A1NH-01	H1047R	Missense_Mutation	SNP	gain	1983	178952085	178952085	A	G	ENST00000263967.3:c.3140A>G	0.61		77	50			17	rs121913279
TCGA-EW-A2FV-01	H1047R	Missense_Mutation	SNP	diploid	1983	178952085	178952085	A	G	ENST00000263967.3:c.3140A>G	0.29		23	56			17	rs121913279
TCGA-A8-A09C-01	H1047R	Missense_Mutation	SNP	gain	1983	178952085	178952085	A	G	ENST00000263967.3:c.3140A>G	0.64		249	139			17	rs121913279
TCGA-BH-A0BD-01	H1047R	Missense_Mutation	SNP	diploid	1983	178952085	178952085	A	G	ENST00000263967.3:c.3140A>G	0.29		46	111			17	rs121913279
TCGA-BH-A0BD-01	H1047R	Missense_Mutation	SNP	diploid	1983	178952085	178952085	A	G	ENST00000263967.3:c.3140A>G	0.29		46	111		92	17	rs121913279
TCGA-BH-A1EU-01	H1047L	Missense_Mutation	SNP	diploid	1983	178952085	178952085	A	T	ENST00000263967.3:c.3140A>T							17	rs121913279
P-0018675-T01-IM6	E542K	Missense_Mutation	SNP	diploid	787	178936082	178936082	G	A	ENST00000263967.3:c.1624G>A	0.04		21	485		566	17	rs121913273
P-0004264-T01-IM5	H1047R	Missense_Mutation	SNP	diploid	1983	178952085	178952085	A	G	ENST00000263967.3:c.3140A>G	0.22		179	625		296	17	rs121913279
TCGA-BH-A0H3-01	N345K	Missense_Mutation	SNP	diploid	73	178921553	178921553	T	A	ENST00000263967.3:c.1035T>A	0.16		23	125		135	17	rs121913284
TCGA-A7-A3J1-01	N345K	Missense_Mutation	SNP	diploid	73	178921553	178921553	T	A	ENST00000263967.3:c.1035T>A	0.28		8	21		36	17	rs121913284
SA217	E103_G106delinsD	In_Frame_Del	DEL			178916922	178916930	ACCAGTAGG	-	ENST00000263967.3:c.309_317del							17
PD4202a	P104L	Missense_Mutation	SNP		4	178916924	178916924	C	T	ENST00000263967.3:c.311C>T							17	rs863225060
TCGA-EW-A1P5-01	P447_L455del	In_Frame_Del	DEL	gain		178928060	178928086	GCCAGTACCTCATGGATTAGAAGATTT	-	ENST00000263967.3:c.1340_1366del	0.59		38	26		89	17
TCGA-BH-A0DV-01	E726G	Missense_Mutation	SNP	diploid	27	178938935	178938935	A	G	ENST00000263967.3:c.2177A>G	0.12		19	136		200	17
TCGA-EW-A1J1-01	N1044Y	Missense_Mutation	SNP	diploid	32	178952075	178952075	A	T	ENST00000263967.3:c.3130A>T	0.34		33	65		63	17
TCGA-A7-A0D9-01	N345T	Missense_Mutation	SNP	diploid	73	178921552	178921552	A	C	ENST00000263967.3:c.1034A>C							17	rs1057519938
BR-M-083	H1047R	Missense_Mutation	SNP		1983	178952085	178952085	A	G	ENST00000263967.3:c.3140A>G							17	rs121913279
BR-M-083	E542Q	Missense_Mutation	SNP		787	178936082	178936082	G	C	ENST00000263967.3:c.1624G>C							17	rs121913273
TCGA-AC-A3YJ-01	H1047R	Missense_Mutation	SNP	diploid	1983	178952085	178952085	A	G	ENST00000263967.3:c.3140A>G	0.47		15	17		19	17	rs121913279
BR-M-169	N345K	Missense_Mutation	SNP		73	178921553	178921553	T	A	ENST00000263967.3:c.1035T>A							17	rs121913284
MB-4969	E726K	Missense_Mutation	SNP	gain	27	178938934	178938934	G	A	ENST00000263967.3:c.2176G>A							17	rs867262025
TCGA-BH-A0DV-01	E726K	Missense_Mutation	SNP	diploid	27	178938934	178938934	G	A	ENST00000263967.3:c.2176G>A	0.13		20	139		203	17	rs867262025
P-0004264-T01-IM5	E726K	Missense_Mutation	SNP	diploid	27	178938934	178938934	G	A	ENST00000263967.3:c.2176G>A	0.06		19	276		98	17	rs867262025
MBC-MBCProject_k4hlFwFg-Tumor-SM-GQA9I	E545K	Missense_Mutation	SNP	diploid	1431	178936091	178936091	G	A	ENST00000263967.3:c.1633G>A	0.22		5	18			16	rs104886003
TCGA-D8-A1Y2-01	E545K	Missense_Mutation	SNP	gain	1431	178936091	178936091	G	A	ENST00000263967.3:c.1633G>A	0.3		13	31			16	rs104886003
TCGA-A2-A0YC-01	E545K	Missense_Mutation	SNP	diploid	1431	178936091	178936091	G	A	ENST00000263967.3:c.1633G>A	0.31		40	88			16	rs104886003
TCGA-AO-A126-01	E545K	Missense_Mutation	SNP	diploid	1431	178936091	178936091	G	A	ENST00000263967.3:c.1633G>A	0.32		56	117			16	rs104886003
TCGA-BH-A0DT-01	E545K	Missense_Mutation	SNP	diploid	1431	178936091	178936091	G	A	ENST00000263967.3:c.1633G>A	0.28		55	139		198	16	rs104886003
TCGA-E9-A1NG-01	E545K	Missense_Mutation	SNP	diploid	1431	178936091	178936091	G	A	ENST00000263967.3:c.1633G>A	0.15		14	80		86	16	rs104886003
TCGA-A2-A4RY-01	E545K	Missense_Mutation	SNP	diploid	1431	178936091	178936091	G	A	ENST00000263967.3:c.1633G>A	0.15		10	58		71	16	rs104886003
TCGA-AO-A126-01	E545K	Missense_Mutation	SNP	diploid	1431	178936091	178936091	G	A	ENST00000263967.3:c.1633G>A							16	rs104886003
TCGA-C8-A12N-01	E545K	Missense_Mutation	SNP	diploid	1431	178936091	178936091	G	A	ENST00000263967.3:c.1633G>A							16	rs104886003
TCGA-AO-A0JC-01	E545K	Missense_Mutation	SNP	diploid	1431	178936091	178936091	G	A	ENST00000263967.3:c.1633G>A							16	rs104886003
P054-04-Post-cfDNA	E545K	Missense_Mutation	SNP		1431	178936091	178936091	G	A	ENST00000263967.3:c.1633G>A							16	rs104886003
P-0001114-T02-IM3	E545K	Missense_Mutation	SNP	diploid	1431	178936091	178936091	G	A	ENST00000263967.3:c.1633G>A	0.47		113	128		156	16	rs104886003
P-0006335-T01-IM5	E545K	Missense_Mutation	SNP	diploid	1431	178936091	178936091	G	A	ENST00000263967.3:c.1633G>A	0.42		211	297		244	16	rs104886003
MB-3439	E542K	Missense_Mutation	SNP	diploid	787	178936082	178936082	G	A	ENST00000263967.3:c.1624G>A							16	rs121913273
MB-4691	E542K	Missense_Mutation	SNP	diploid	787	178936082	178936082	G	A	ENST00000263967.3:c.1624G>A							16	rs121913273
MB-3253	H1047R	Missense_Mutation	SNP	diploid	1983	178952085	178952085	A	G	ENST00000263967.3:c.3140A>G							16	rs121913279
MB-4949	H1047R	Missense_Mutation	SNP	amp	1983	178952085	178952085	A	G	ENST00000263967.3:c.3140A>G							16	rs121913279
MB-7041	H1047R	Missense_Mutation	SNP	diploid	1983	178952085	178952085	A	G	ENST00000263967.3:c.3140A>G							16	rs121913279
PD3857a	H1047R	Missense_Mutation	SNP		1983	178952085	178952085	A	G	ENST00000263967.3:c.3140A>G							16	rs121913279
brca_smc_2018_BB01_014	H1047R	Missense_Mutation	SNP		1983	178952085	178952085	A	G	ENST00000263967.3:c.3140A>G							16	rs121913279
brca_smc_2018_BR331	H1047R	Missense_Mutation	SNP		1983	178952085	178952085	A	G	ENST00000263967.3:c.3140A>G							16	rs121913279
brca_smc_2018_BR374	H1047R	Missense_Mutation	SNP		1983	178952085	178952085	A	G	ENST00000263967.3:c.3140A>G							16	rs121913279
TCGA-BH-A1ET-01	E542K	Missense_Mutation	SNP	diploid	787	178936082	178936082	G	A	ENST00000263967.3:c.1624G>A	0.36		93	167			16	rs121913273
TCGA-A2-A0T7-01	E542K	Missense_Mutation	SNP	gain	787	178936082	178936082	G	A	ENST00000263967.3:c.1624G>A	0.16		20	107			16	rs121913273
TCGA-E2-A156-01	E542K	Missense_Mutation	SNP	diploid	787	178936082	178936082	G	A	ENST00000263967.3:c.1624G>A	0.9		240	26			16	rs121913273
TCGA-E2-A1IF-01	H1047R	Missense_Mutation	SNP	diploid	1983	178952085	178952085	A	G	ENST00000263967.3:c.3140A>G	0.17		5	25			16	rs121913279
TCGA-E2-A1IL-01	H1047R	Missense_Mutation	SNP	diploid	1983	178952085	178952085	A	G	ENST00000263967.3:c.3140A>G	0.5		26	26			16	rs121913279
TCGA-S3-AA14-01	E542K	Missense_Mutation	SNP	diploid	787	178936082	178936082	G	A	ENST00000263967.3:c.1624G>A	0.26		21	60		191	16	rs121913273
TCGA-E9-A227-01	H1047R	Missense_Mutation	SNP	diploid	1983	178952085	178952085	A	G	ENST00000263967.3:c.3140A>G	0.31		25	55		25	16	rs121913279
TCGA-A2-A0YL-01	H1047R	Missense_Mutation	SNP	diploid	1983	178952085	178952085	A	G	ENST00000263967.3:c.3140A>G	0.13		17	110		108	16	rs121913279
TCGA-D8-A1JS-01	H1047R	Missense_Mutation	SNP	diploid	1983	178952085	178952085	A	G	ENST00000263967.3:c.3140A>G	0.54		36	31		73	16	rs121913279
TCGA-BH-A1EU-01	H1047L	Missense_Mutation	SNP	diploid	1983	178952085	178952085	A	T	ENST00000263967.3:c.3140A>T	0.29	0.0049	78	194	1	203	16	rs121913279
TCGA-GM-A3XN-01	H1047L	Missense_Mutation	SNP	diploid	1983	178952085	178952085	A	T	ENST00000263967.3:c.3140A>T	0.16		7	36		33	16	rs121913279
TCGA-A2-A0T7-01	E542K	Missense_Mutation	SNP	diploid	787	178936082	178936082	G	A	ENST00000263967.3:c.1624G>A							16	rs121913273
P-0005314-T01-IM5	E542K	Missense_Mutation	SNP	diploid	787	178936082	178936082	G	A	ENST00000263967.3:c.1624G>A	0.25		43	128		138	16	rs121913273
P-0013895-T01-IM5	E542K	Missense_Mutation	SNP	diploid	787	178936082	178936082	G	A	ENST00000263967.3:c.1624G>A	0.34		76	146		248	16	rs121913273
P-0008994-T01-IM5	H1047R	Missense_Mutation	SNP	diploid	1983	178952085	178952085	A	G	ENST00000263967.3:c.3140A>G	0.03		27	873		513	16	rs121913279
TCGA-A7-A3J1-01	N345K	Missense_Mutation	SNP	diploid	73	178921553	178921553	T	A	ENST00000263967.3:c.1035T>A	0.28		8	21			16	rs121913284
TCGA-A2-A0T7-01	M1043I	Missense_Mutation	SNP	gain	107	178952074	178952074	G	A	ENST00000263967.3:c.3129G>A	0.22		12	43			16	rs121913283
TCGA-A2-A0T7-01	M1043I	Missense_Mutation	SNP	diploid	107	178952074	178952074	G	A	ENST00000263967.3:c.3129G>A							16	rs121913283
TCGA-BH-A0DO-01	M1043I	Missense_Mutation	SNP	diploid	107	178952074	178952074	G	A	ENST00000263967.3:c.3129G>A							16	rs121913283
P-0001114-T02-IM3	E453Q	Missense_Mutation	SNP	diploid	28	178928079	178928079	G	C	ENST00000263967.3:c.1357G>C	0.3		160	371		384	16	rs1057519925
TCGA-AC-A2FF-01	D350N	Missense_Mutation	SNP	diploid	8	178921566	178921566	G	A	ENST00000263967.3:c.1048G>A	0.1		3	26		19	16	rs1064793349
TCGA-D8-A1JS-01	V344M	Missense_Mutation	SNP	diploid	20	178921548	178921548	G	A	ENST00000263967.3:c.1030G>A	0.5		16	16		62	16	rs1057519942
P-0006335-T01-IM5	T1025A	Missense_Mutation	SNP	diploid	39	178952018	178952018	A	G	ENST00000263967.3:c.3073A>G	0.41		322	463		442	16	rs397517202
BR-M-059	E542K	Missense_Mutation	SNP		787	178936082	178936082	G	A	ENST00000263967.3:c.1624G>A							16	rs121913273
BR-M-165	E542K	Missense_Mutation	SNP		787	178936082	178936082	G	A	ENST00000263967.3:c.1624G>A							16	rs121913273
BR-V-064	H1047L	Missense_Mutation	SNP		1983	178952085	178952085	A	T	ENST00000263967.3:c.3140A>T							16	rs121913279
P054-04-Post-cfDNA	E726K	Missense_Mutation	SNP		27	178938934	178938934	G	A	ENST00000263967.3:c.2176G>A							16	rs867262025
P-0005314-T01-IM5	E726K	Missense_Mutation	SNP	diploid	27	178938934	178938934	G	A	ENST00000263967.3:c.2176G>A	0.4		67	102		133	16	rs867262025
P-0013895-T01-IM5	E726K	Missense_Mutation	SNP	diploid	27	178938934	178938934	G	A	ENST00000263967.3:c.2176G>A	0.33		64	130		211	16	rs867262025
MB-3439	D1045N	Missense_Mutation	SNP	diploid	8	178952078	178952078	G	A	ENST00000263967.3:c.3133G>A							16
MB-3439	Q1064H	Missense_Mutation	SNP	diploid	1	178952137	178952137	G	C	ENST00000263967.3:c.3192G>C							16
TCGA-AR-A2LO-01	D520V	Missense_Mutation	SNP	diploid	2	178936017	178936017	A	T	ENST00000263967.3:c.1559A>T	0.1		5	45		45	16
P-0001114-T02-IM3	E978Q	Missense_Mutation	SNP	diploid		178948160	178948160	G	C	ENST00000263967.3:c.2932G>C	0.28		118	311		207	16
TCGA-C8-A12N-01	E545K	Missense_Mutation	SNP	diploid	1431	178936091	178936091	G	A	ENST00000263967.3:c.1633G>A	0.62		72	45			15	rs104886003
TCGA-A2-A0EW-01	Q546R	Missense_Mutation	SNP	diploid	212	178936095	178936095	A	G	ENST00000263967.3:c.1637A>G	0.23		37	127		55	15	rs397517201
TCGA-D8-A1XS-01	E545K	Missense_Mutation	SNP	diploid	1431	178936091	178936091	G	A	ENST00000263967.3:c.1633G>A	0.46		23	27		48	15	rs104886003
P-0017930-T01-IM6	E545G	Missense_Mutation	SNP	diploid	1431	178936092	178936092	A	G	ENST00000263967.3:c.1634A>G	0.05		44	773		587	15	rs121913274
P-0015565-T01-IM6	E545K	Missense_Mutation	SNP	diploid	1431	178936091	178936091	G	A	ENST00000263967.3:c.1633G>A	0.27		222	597		778	15	rs104886003
P-0002922-T01-IM3	E545Q	Missense_Mutation	SNP	diploid	1431	178936091	178936091	G	C	ENST00000263967.3:c.1633G>C	0.11		44	349		178	15	rs104886003
SA223	H1047R	Missense_Mutation	SNP		1983	178952085	178952085	A	G	ENST00000263967.3:c.3140A>G							15	rs121913279
MB-4746	E542K	Missense_Mutation	SNP	diploid	787	178936082	178936082	G	A	ENST00000263967.3:c.1624G>A							15	rs121913273
MB-5169	E542K	Missense_Mutation	SNP	diploid	787	178936082	178936082	G	A	ENST00000263967.3:c.1624G>A							15	rs121913273
MTS-T1800	E542K	Missense_Mutation	SNP	diploid	787	178936082	178936082	G	A	ENST00000263967.3:c.1624G>A							15	rs121913273
MB-4649	H1047R	Missense_Mutation	SNP	diploid	1983	178952085	178952085	A	G	ENST00000263967.3:c.3140A>G							15	rs121913279
TCGA-D8-A1JH-01	H1047R	Missense_Mutation	SNP	diploid	1983	178952085	178952085	A	G	ENST00000263967.3:c.3140A>G	0.3		21	50			15	rs121913279
TCGA-AC-A23E-01	H1047R	Missense_Mutation	SNP	diploid	1983	178952085	178952085	A	G	ENST00000263967.3:c.3140A>G	0.39		19	30			15	rs121913279
TCGA-D8-A27P-01	H1047R	Missense_Mutation	SNP	diploid	1983	178952085	178952085	A	G	ENST00000263967.3:c.3140A>G	0.3		14	33			15	rs121913279
TCGA-BH-A0EA-01	H1047R	Missense_Mutation	SNP	diploid	1983	178952085	178952085	A	G	ENST00000263967.3:c.3140A>G	0.29		36	87			15	rs121913279
TCGA-GM-A3XN-01	H1047L	Missense_Mutation	SNP	diploid	1983	178952085	178952085	A	T	ENST00000263967.3:c.3140A>T	0.16		7	38			15	rs121913279
TCGA-E9-A1RA-01	E542K	Missense_Mutation	SNP	diploid	787	178936082	178936082	G	A	ENST00000263967.3:c.1624G>A	0.23		12	41		59	15	rs121913273
TCGA-A8-A07Z-01	H1047R	Missense_Mutation	SNP	diploid	1983	178952085	178952085	A	G	ENST00000263967.3:c.3140A>G	0.69		166	74		140	15	rs121913279
TCGA-AR-A24M-01	E542K	Missense_Mutation	SNP	gain	787	178936082	178936082	G	A	ENST00000263967.3:c.1624G>A	0.42		33	45		60	15	rs121913273
TCGA-AC-A23E-01	H1047R	Missense_Mutation	SNP	diploid	1983	178952085	178952085	A	G	ENST00000263967.3:c.3140A>G	0.39		19	30		60	15	rs121913279
TCGA-B6-A0X7-01	H1047R	Missense_Mutation	SNP	diploid	1983	178952085	178952085	A	G	ENST00000263967.3:c.3140A>G	0.31		47	103		91	15	rs121913279
TCGA-E9-A227-01	H1047R	Missense_Mutation	SNP	diploid	1983	178952085	178952085	A	G	ENST00000263967.3:c.3140A>G	0.31		26	57		26	15	rs121913279
P-0003054-T02-IM5	E542K	Missense_Mutation	SNP	diploid	787	178936082	178936082	G	A	ENST00000263967.3:c.1624G>A	0.06		29	441		160	15	rs121913273
P-0005154-T01-IM5	E542K	Missense_Mutation	SNP	diploid	787	178936082	178936082	G	A	ENST00000263967.3:c.1624G>A	0.1		29	257		226	15	rs121913273
P-0002922-T01-IM3	H1047R	Missense_Mutation	SNP	diploid	1983	178952085	178952085	A	G	ENST00000263967.3:c.3140A>G	0.35		216	406		363	15	rs121913279
P-0003224-T01-IM5	H1047R	Missense_Mutation	SNP	diploid	1983	178952085	178952085	A	G	ENST00000263967.3:c.3140A>G	0.19		87	368		310	15	rs121913279
P-0004909-T02-IM5	H1047R	Missense_Mutation	SNP	diploid	1983	178952085	178952085	A	G	ENST00000263967.3:c.3140A>G	0.6		204	138		390	15	rs121913279
P-0005154-T01-IM5	H1047R	Missense_Mutation	SNP	diploid	1983	178952085	178952085	A	G	ENST00000263967.3:c.3140A>G	0.05		23	450		434	15	rs121913279
P-0006787-T01-IM5	H1047R	Missense_Mutation	SNP	diploid	1983	178952085	178952085	A	G	ENST00000263967.3:c.3140A>G	0.38		218	353		422	15	rs121913279
P-0012515-T01-IM5	H1047L	Missense_Mutation	SNP	diploid	1983	178952085	178952085	A	T	ENST00000263967.3:c.3140A>T	0.25		257	771		419	15	rs121913279
MB-4746	M1043I	Missense_Mutation	SNP	diploid	107	178952074	178952074	G	T	ENST00000263967.3:c.3129G>T							15	rs121913283
TCGA-BH-A0DO-01	M1043I	Missense_Mutation	SNP	diploid	107	178952074	178952074	G	A	ENST00000263967.3:c.3129G>A	0.18		43	199			15	rs121913283
P-0003224-T01-IM5	G106V	Missense_Mutation	SNP	diploid	18	178916930	178916930	G	T	ENST00000263967.3:c.317G>T	0.22		141	490		451	15	rs1057519930
brca_smc_2018_BB01_036	E542V	Missense_Mutation	SNP		787	178936083	178936083	A	T	ENST00000263967.3:c.1625A>T							15	rs1057519927
s_DS_bkm_067_T	D939G	Missense_Mutation	SNP	diploid	6	178948044	178948044	A	G	ENST00000263967.3:c.2816A>G	0.31		320	704		1624	15
TCGA-EW-A1J1-01	N1044Y	Missense_Mutation	SNP	diploid	32	178952075	178952075	A	T	ENST00000263967.3:c.3130A>T	0.33		30	62		61	15
TCGA-EW-A1P5-01	P447_L455del	In_Frame_Del	DEL	gain		178928060	178928086	GCCAGTACCTCATGGATTAGAAGATTT	-	ENST00000263967.3:c.1340_1366del	0.41		13	19		119	15
s_DS_bkm_067_T	E78K	Missense_Mutation	SNP	diploid		178916845	178916845	G	A	ENST00000263967.3:c.232G>A	0.09	0.0005	113	1190	1	1852	15
BR-V-020	H1047R	Missense_Mutation	SNP		1983	178952085	178952085	A	G	ENST00000263967.3:c.3140A>G							15	rs121913279
BR-M-158	H1047R	Missense_Mutation	SNP		1983	178952085	178952085	A	G	ENST00000263967.3:c.3140A>G							15	rs121913279
TCGA-B6-A0X7-01	H1047R	Missense_Mutation	SNP	diploid	1983	178952085	178952085	A	G	ENST00000263967.3:c.3140A>G	0.31		43	96		84	15	rs121913279
MB-5169	E726K	Missense_Mutation	SNP	diploid	27	178938934	178938934	G	A	ENST00000263967.3:c.2176G>A							15	rs867262025
MTS-T1800	E726K	Missense_Mutation	SNP	diploid	27	178938934	178938934	G	A	ENST00000263967.3:c.2176G>A							15	rs867262025
s_DS_bkm_067_T	E726K	Missense_Mutation	SNP	diploid	27	178938934	178938934	G	A	ENST00000263967.3:c.2176G>A	0.08		34	374		589	15	rs867262025
P-0006787-T01-IM5	E726K	Missense_Mutation	SNP	diploid	27	178938934	178938934	G	A	ENST00000263967.3:c.2176G>A	0.41		119	170		254	15	rs867262025
TCGA-EW-A1P5-01	L456Afs*13	Frame_Shift_Ins	INS	gain	2	178928086	178928087	-	G	ENST00000263967.3:c.1365dup	0.11		5	40		95	15
MB-3453	E545K	Missense_Mutation	SNP	amp	1431	178936091	178936091	G	A	ENST00000263967.3:c.1633G>A							14	rs104886003
MTS-T0685	E545K	Missense_Mutation	SNP		1431	178936091	178936091	G	A	ENST00000263967.3:c.1633G>A							14	rs104886003
TCGA-E9-A1NG-01	E545K	Missense_Mutation	SNP	diploid	1431	178936091	178936091	G	A	ENST00000263967.3:c.1633G>A	0.15		16	88			14	rs104886003
TCGA-AO-A12A-01	E545G	Missense_Mutation	SNP	diploid	1431	178936092	178936092	A	G	ENST00000263967.3:c.1634A>G	0.09		10	98		154	14	rs121913274
TCGA-AO-A0J7-01	Q546K	Missense_Mutation	SNP	gain	212	178936094	178936094	C	A	ENST00000263967.3:c.1636C>A							14	rs121913286
TCGA-A2-A0EW-01	Q546R	Missense_Mutation	SNP	diploid	212	178936095	178936095	A	G	ENST00000263967.3:c.1637A>G							14	rs397517201
SA056	H1047R	Missense_Mutation	SNP		1983	178952085	178952085	A	G	ENST00000263967.3:c.3140A>G							14	rs121913279
MB-5591	E542K	Missense_Mutation	SNP	diploid	787	178936082	178936082	G	A	ENST00000263967.3:c.1624G>A							14	rs121913273
MB-0358	H1047R	Missense_Mutation	SNP	diploid	1983	178952085	178952085	A	G	ENST00000263967.3:c.3140A>G							14	rs121913279
MB-4278	H1047R	Missense_Mutation	SNP	diploid	1983	178952085	178952085	A	G	ENST00000263967.3:c.3140A>G							14	rs121913279
MB-4343	H1047R	Missense_Mutation	SNP	diploid	1983	178952085	178952085	A	G	ENST00000263967.3:c.3140A>G							14	rs121913279
MB-5324	H1047R	Missense_Mutation	SNP	diploid	1983	178952085	178952085	A	G	ENST00000263967.3:c.3140A>G							14	rs121913279
MB-5329	H1047R	Missense_Mutation	SNP	gain	1983	178952085	178952085	A	G	ENST00000263967.3:c.3140A>G							14	rs121913279
MTS-T0209	H1047R	Missense_Mutation	SNP		1983	178952085	178952085	A	G	ENST00000263967.3:c.3140A>G							14	rs121913279
brca_smc_2018_BR205	H1047L	Missense_Mutation	SNP		1983	178952085	178952085	A	T	ENST00000263967.3:c.3140A>T							14	rs121913279
TCGA-E9-A229-01	H1047R	Missense_Mutation	SNP	diploid	1983	178952085	178952085	A	G	ENST00000263967.3:c.3140A>G	0.16		9	46			14	rs121913279
TCGA-AR-A1AW-01	H1047R	Missense_Mutation	SNP	diploid	1983	178952085	178952085	A	G	ENST00000263967.3:c.3140A>G	0.19		41	172			14	rs121913279
TCGA-AR-A24O-01	H1047L	Missense_Mutation	SNP	diploid	1983	178952085	178952085	A	T	ENST00000263967.3:c.3140A>T	0.2		11	44			14	rs121913279
TCGA-AO-A12A-01	E542K	Missense_Mutation	SNP	diploid	787	178936082	178936082	G	A	ENST00000263967.3:c.1624G>A	0.36		39	69		153	14	rs121913273
TCGA-BH-A0W3-01	E542K	Missense_Mutation	SNP	diploid	787	178936082	178936082	G	A	ENST00000263967.3:c.1624G>A	0.52		71	65		33	14	rs121913273
TCGA-D8-A1XO-01	E542K	Missense_Mutation	SNP	diploid	787	178936082	178936082	G	A	ENST00000263967.3:c.1624G>A	0.37		30	52		72	14	rs121913273
TCGA-BH-A0W3-01	E542K	Missense_Mutation	SNP	diploid	787	178936082	178936082	G	A	ENST00000263967.3:c.1624G>A	0.52		76	69		36	14	rs121913273
TCGA-E2-A14U-01	E542K	Missense_Mutation	SNP	diploid	787	178936082	178936082	G	A	ENST00000263967.3:c.1624G>A	0.11		6	51		58	14	rs121913273
TCGA-E2-A1IO-01	E542K	Missense_Mutation	SNP	gain	787	178936082	178936082	G	A	ENST00000263967.3:c.1624G>A	0.22		8	29		45	14	rs121913273
TCGA-E9-A229-01	H1047R	Missense_Mutation	SNP	diploid	1983	178952085	178952085	A	G	ENST00000263967.3:c.3140A>G	0.16		9	46		73	14	rs121913279
TCGA-E2-A14U-01	H1047R	Missense_Mutation	SNP	diploid	1983	178952085	178952085	A	G	ENST00000263967.3:c.3140A>G	0.11		2	16		12	14	rs121913279
TCGA-BH-A0W3-01	E542K	Missense_Mutation	SNP	diploid	787	178936082	178936082	G	A	ENST00000263967.3:c.1624G>A							14	rs121913273
TCGA-A2-A0YL-01	H1047R	Missense_Mutation	SNP	diploid	1983	178952085	178952085	A	G	ENST00000263967.3:c.3140A>G							14	rs121913279
P-0000138-T02-IM3	E542K	Missense_Mutation	SNP	diploid	787	178936082	178936082	G	A	ENST00000263967.3:c.1624G>A	0.2		101	392		123	14	rs121913273
P-0000138-T02-IM3	E542K	Missense_Mutation	SNP	diploid	787	178936082	178936082	G	A	ENST00000263967.3:c.1624G>A	0.2		101	392		123	14	rs121913273
P-0000397-T01-IM3	E542K	Missense_Mutation	SNP	diploid	787	178936082	178936082	G	A	ENST00000263967.3:c.1624G>A	0.16		49	265		109	14	rs121913273
P-0006166-T01-IM5	E542K	Missense_Mutation	SNP	diploid	787	178936082	178936082	G	A	ENST00000263967.3:c.1624G>A	0.25	0.0054	24	72	1	184	14	rs121913273
P-0012713-T01-IM5	H1047R	Missense_Mutation	SNP	diploid	1983	178952085	178952085	A	G	ENST00000263967.3:c.3140A>G	0.4		288	431		409	14	rs121913279
P-0014643-T01-IM6	H1047R	Missense_Mutation	SNP	diploid	1983	178952085	178952085	A	G	ENST00000263967.3:c.3140A>G	0.27		213	565		470	14	rs121913279
MB-7069	C420R	Missense_Mutation	SNP	diploid	52	178927980	178927980	T	C	ENST00000263967.3:c.1258T>C							14	rs121913272
PD3994a	N345K	Missense_Mutation	SNP		73	178921553	178921553	T	A	ENST00000263967.3:c.1035T>A							14	rs121913284
brca_smc_2018_BR469	C420R	Missense_Mutation	SNP		52	178927980	178927980	T	C	ENST00000263967.3:c.1258T>C							14	rs121913272
TCGA-BH-A0H3-01	N345K	Missense_Mutation	SNP	diploid	73	178921553	178921553	T	A	ENST00000263967.3:c.1035T>A	0.16		23	125			14	rs121913284
TCGA-BH-A0DO-01	M1043I	Missense_Mutation	SNP	diploid	107	178952074	178952074	G	A	ENST00000263967.3:c.3129G>A	0.18		43	198		183	14	rs121913283
TCGA-BH-A0H3-01	N345K	Missense_Mutation	SNP	diploid	73	178921553	178921553	T	A	ENST00000263967.3:c.1035T>A							14	rs121913284
P-0000138-T02-IM3	E453K	Missense_Mutation	SNP	diploid	28	178928079	178928079	G	A	ENST00000263967.3:c.1357G>A	0.2		239	966		406	14	rs1057519925
P-0000138-T02-IM3	E453K	Missense_Mutation	SNP	diploid	28	178928079	178928079	G	A	ENST00000263967.3:c.1357G>A	0.2		239	966		406	14	rs1057519925
P-0000397-T01-IM3	E453K	Missense_Mutation	SNP	diploid	28	178928079	178928079	G	A	ENST00000263967.3:c.1357G>A	0.1		77	713		258	14	rs1057519925
MB-6182	G118D	Missense_Mutation	SNP	diploid	32	178917478	178917478	G	A	ENST00000263967.3:c.353G>A							14	rs587777790
MTS-T1659	N1044K	Missense_Mutation	SNP	diploid	32	178952077	178952077	T	A	ENST00000263967.3:c.3132T>A							14	rs1576949960
MB-4749	Y1021H	Missense_Mutation	SNP	diploid	38	178952006	178952006	T	C	ENST00000263967.3:c.3061T>C							14
MB-4749	V105del	In_Frame_Del	DEL	diploid		178916925	178916927	AGT	-	ENST00000263967.3:c.314_316del							14
MB-6047	C420R	Missense_Mutation	SNP	diploid	52	178927980	178927980	T	C	ENST00000263967.3:c.1258T>C							14	rs121913272
MB-6047	E970K	Missense_Mutation	SNP	diploid	6	178948136	178948136	G	A	ENST00000263967.3:c.2908G>A							14
BR-V-021	E545K	Missense_Mutation	SNP		1431	178936091	178936091	G	A	ENST00000263967.3:c.1633G>A							14	rs104886003
TCGA-AR-A24M-01	E542K	Missense_Mutation	SNP	gain	787	178936082	178936082	G	A	ENST00000263967.3:c.1624G>A	0.41		30	43		57	14	rs121913273
TCGA-E9-A1RI-01	H1047L	Missense_Mutation	SNP	diploid	1983	178952085	178952085	A	T	ENST00000263967.3:c.3140A>T	0.26		15	42		37	14	rs121913279
P-0006166-T01-IM5	E726K	Missense_Mutation	SNP	diploid	27	178938934	178938934	G	A	ENST00000263967.3:c.2176G>A	0.1		10	92		125	14	rs867262025
MB-4343	H1048R	Missense_Mutation	SNP	diploid	12	178952088	178952088	A	G	ENST00000263967.3:c.3143A>G							14	rs1553826184
MB-5196	E545K	Missense_Mutation	SNP	diploid	1431	178936091	178936091	G	A	ENST00000263967.3:c.1633G>A							13	rs104886003
MTS-T1000	E545K	Missense_Mutation	SNP	diploid	1431	178936091	178936091	G	A	ENST00000263967.3:c.1633G>A							13	rs104886003
MB-5486	Q546P	Missense_Mutation	SNP	diploid	212	178936095	178936095	A	C	ENST00000263967.3:c.1637A>C							13	rs397517201
brca_smc_2018_BR107	E545K	Missense_Mutation	SNP		1431	178936091	178936091	G	A	ENST00000263967.3:c.1633G>A							13	rs104886003
TCGA-BH-A0DT-01	E545K	Missense_Mutation	SNP	diploid	1431	178936091	178936091	G	A	ENST00000263967.3:c.1633G>A	0.28		60	155		220	13	rs104886003
TCGA-A2-A0EW-01	Q546R	Missense_Mutation	SNP	diploid	212	178936095	178936095	A	G	ENST00000263967.3:c.1637A>G	0.23		42	140		63	13	rs397517201
TCGA-B6-A0RQ-01	E545K	Missense_Mutation	SNP	diploid	1431	178936091	178936091	G	A	ENST00000263967.3:c.1633G>A							13	rs104886003
MB-5196	E542K	Missense_Mutation	SNP	diploid	787	178936082	178936082	G	A	ENST00000263967.3:c.1624G>A							13	rs121913273
MB-0245	H1047R	Missense_Mutation	SNP	diploid	1983	178952085	178952085	A	G	ENST00000263967.3:c.3140A>G							13	rs121913279
MB-0378	H1047R	Missense_Mutation	SNP	diploid	1983	178952085	178952085	A	G	ENST00000263967.3:c.3140A>G							13	rs121913279
MB-5130	H1047R	Missense_Mutation	SNP	gain	1983	178952085	178952085	A	G	ENST00000263967.3:c.3140A>G							13	rs121913279
MB-5483	H1047R	Missense_Mutation	SNP	shallowdel	1983	178952085	178952085	A	G	ENST00000263967.3:c.3140A>G							13	rs121913279
MB-5511	H1047R	Missense_Mutation	SNP	gain	1983	178952085	178952085	A	G	ENST00000263967.3:c.3140A>G							13	rs121913279
MB-6107	H1047R	Missense_Mutation	SNP	diploid	1983	178952085	178952085	A	G	ENST00000263967.3:c.3140A>G							13	rs121913279
MB-6152	H1047R	Missense_Mutation	SNP	amp	1983	178952085	178952085	A	G	ENST00000263967.3:c.3140A>G							13	rs121913279
s_DS_bkm_023_T	H1047R	Missense_Mutation	SNP	diploid	1983	178952085	178952085	A	G	ENST00000263967.3:c.3140A>G	0.57		441	331		1113	13	rs121913279
brca_smc_2018_BR106	H1047R	Missense_Mutation	SNP		1983	178952085	178952085	A	G	ENST00000263967.3:c.3140A>G							13	rs121913279
TCGA-E9-A1RA-01	E542K	Missense_Mutation	SNP	diploid	787	178936082	178936082	G	A	ENST00000263967.3:c.1624G>A	0.23		13	43			13	rs121913273
TCGA-AR-A24M-01	E542K	Missense_Mutation	SNP	gain	787	178936082	178936082	G	A	ENST00000263967.3:c.1624G>A	0.42		33	45			13	rs121913273
TCGA-BH-A0W3-01	E542K	Missense_Mutation	SNP	diploid	787	178936082	178936082	G	A	ENST00000263967.3:c.1624G>A	0.52		76	69			13	rs121913273
TCGA-D8-A1JS-01	H1047R	Missense_Mutation	SNP	diploid	1983	178952085	178952085	A	G	ENST00000263967.3:c.3140A>G	0.54		36	31			13	rs121913279
TCGA-E2-A1L6-01	H1047R	Missense_Mutation	SNP	diploid	1983	178952085	178952085	A	G	ENST00000263967.3:c.3140A>G	0.15		13	73			13	rs121913279
TCGA-B6-A0X7-01	H1047R	Missense_Mutation	SNP	diploid	1983	178952085	178952085	A	G	ENST00000263967.3:c.3140A>G	0.31		47	104			13	rs121913279
TCGA-BH-A1EU-01	H1047L	Missense_Mutation	SNP	diploid	1983	178952085	178952085	A	T	ENST00000263967.3:c.3140A>T	0.29		78	194			13	rs121913279
TCGA-E2-A1IO-01	E542K	Missense_Mutation	SNP	gain	787	178936082	178936082	G	A	ENST00000263967.3:c.1624G>A	0.22		8	28		42	13	rs121913273
TCGA-D8-A1JU-01	H1047R	Missense_Mutation	SNP	diploid	1983	178952085	178952085	A	G	ENST00000263967.3:c.3140A>G	0.15		7	40		43	13	rs121913279
TCGA-E9-A1RI-01	H1047L	Missense_Mutation	SNP	diploid	1983	178952085	178952085	A	T	ENST00000263967.3:c.3140A>T	0.26		16	46		39	13	rs121913279
P-0002841-T02-IM6	H1047R	Missense_Mutation	SNP	diploid	1983	178952085	178952085	A	G	ENST00000263967.3:c.3140A>G	0.19		131	570		380	13	rs121913279
P-0012532-T01-IM5	H1047R	Missense_Mutation	SNP	diploid	1983	178952085	178952085	A	G	ENST00000263967.3:c.3140A>G	0.13		97	634		485	13	rs121913279
MB-5486	P539R	Missense_Mutation	SNP	diploid	23	178936074	178936074	C	G	ENST00000263967.3:c.1616C>G							13	rs121913285
brca_smc_2018_BR106	P539R	Missense_Mutation	SNP		23	178936074	178936074	C	G	ENST00000263967.3:c.1616C>G							13	rs121913285
TCGA-BH-A0H3-01	N345K	Missense_Mutation	SNP	diploid	73	178921553	178921553	T	A	ENST00000263967.3:c.1035T>A	0.16		22	119		130	13	rs121913284
TCGA-MS-A51U-01	N345K	Missense_Mutation	SNP	diploid	73	178921553	178921553	T	A	ENST00000263967.3:c.1035T>A	0.17		8	39		59	13	rs121913284
TCGA-AR-A2LM-01	N345K	Missense_Mutation	SNP	diploid	73	178921553	178921553	T	A	ENST00000263967.3:c.1035T>A	0.23		10	34		77	13	rs121913284
TCGA-BH-A0BJ-01	N345K	Missense_Mutation	SNP	diploid	73	178921553	178921553	T	A	ENST00000263967.3:c.1035T>A							13	rs121913284
P-0002841-T02-IM6	K111N	Missense_Mutation	SNP	diploid	36	178916946	178916946	G	T	ENST00000263967.3:c.333G>T	0.18		119	539		393	13
MB-5511	E81A	Missense_Mutation	SNP	gain	36	178916855	178916855	A	C	ENST00000263967.3:c.242A>C							13
brca_smc_2018_BR316	C901F	Missense_Mutation	SNP		11	178947827	178947827	G	T	ENST00000263967.3:c.2702G>T							13
TCGA-D8-A1JS-01	V344M	Missense_Mutation	SNP	diploid	20	178921548	178921548	G	A	ENST00000263967.3:c.1030G>A	0.5		16	16			13	rs1057519942
MB-6029	H1047R	Missense_Mutation	SNP	diploid	1983	178952085	178952085	A	G	ENST00000263967.3:c.3140A>G							13	rs121913279
TCGA-B6-A0RQ-01	E542G	Missense_Mutation	SNP	diploid	787	178936083	178936083	A	G	ENST00000263967.3:c.1625A>G							13	rs1057519927
MB-6029	I69N	Missense_Mutation	SNP	diploid		178916819	178916819	T	A	ENST00000263967.3:c.206T>A							13
TCGA-EW-A1P5-01	L456Afs*13	Frame_Shift_Ins	INS	gain	2	178928086	178928087	-	G	ENST00000263967.3:c.1365dup	0.11		5	40			13
MB-5590	E545K	Missense_Mutation	SNP	amp	1431	178936091	178936091	G	A	ENST00000263967.3:c.1633G>A							12	rs104886003
MB-5623	E545K	Missense_Mutation	SNP	diploid	1431	178936091	178936091	G	A	ENST00000263967.3:c.1633G>A							12	rs104886003
MTS-T0219	E545K	Missense_Mutation	SNP		1431	178936091	178936091	G	A	ENST00000263967.3:c.1633G>A							12	rs104886003
MB-7153	Q546R	Missense_Mutation	SNP	diploid	212	178936095	178936095	A	G	ENST00000263967.3:c.1637A>G							12	rs397517201
s_DS_bkm_061_T	Q546P	Missense_Mutation	SNP	diploid	212	178936095	178936095	A	C	ENST00000263967.3:c.1637A>C	0.5		36	36		795	12	rs397517201
TCGA-D8-A1XS-01	E545K	Missense_Mutation	SNP	diploid	1431	178936091	178936091	G	A	ENST00000263967.3:c.1633G>A	0.46		23	27			12	rs104886003
TCGA-B6-A1KI-01	Q546P	Missense_Mutation	SNP	shallowdel	212	178936095	178936095	A	C	ENST00000263967.3:c.1637A>C	0.32		36	75			12	rs397517201
TCGA-E9-A249-01	E545K	Missense_Mutation	SNP	diploid	1431	178936091	178936091	G	A	ENST00000263967.3:c.1633G>A	0.32		25	52		80	12	rs104886003
TCGA-AO-A12A-01	E545G	Missense_Mutation	SNP	diploid	1431	178936092	178936092	A	G	ENST00000263967.3:c.1634A>G							12	rs121913274
TCGA-BH-A0DT-01	E545K	Missense_Mutation	SNP	diploid	1431	178936091	178936091	G	A	ENST00000263967.3:c.1633G>A							12	rs104886003
P-0002562-T01-IM3	E545K	Missense_Mutation	SNP	diploid	1431	178936091	178936091	G	A	ENST00000263967.3:c.1633G>A	0.56		150	119		157	12	rs104886003
SA215	H1047R	Missense_Mutation	SNP		1983	178952085	178952085	A	G	ENST00000263967.3:c.3140A>G							12	rs121913279
MB-2838	H1047R	Missense_Mutation	SNP	diploid	1983	178952085	178952085	A	G	ENST00000263967.3:c.3140A>G							12	rs121913279
MB-4843	H1047R	Missense_Mutation	SNP	diploid	1983	178952085	178952085	A	G	ENST00000263967.3:c.3140A>G							12	rs121913279
MB-5072	H1047R	Missense_Mutation	SNP	diploid	1983	178952085	178952085	A	G	ENST00000263967.3:c.3140A>G							12	rs121913279
MB-6060	H1047R	Missense_Mutation	SNP	gain	1983	178952085	178952085	A	G	ENST00000263967.3:c.3140A>G							12	rs121913279
MB-6085	H1047R	Missense_Mutation	SNP	diploid	1983	178952085	178952085	A	G	ENST00000263967.3:c.3140A>G							12	rs121913279
MTS-T0226	H1047R	Missense_Mutation	SNP		1983	178952085	178952085	A	G	ENST00000263967.3:c.3140A>G							12	rs121913279
MTS-T0230	H1047R	Missense_Mutation	SNP		1983	178952085	178952085	A	G	ENST00000263967.3:c.3140A>G							12	rs121913279
MTS-T1865	H1047R	Missense_Mutation	SNP		1983	178952085	178952085	A	G	ENST00000263967.3:c.3140A>G							12	rs121913279
MB-5441	H1047L	Missense_Mutation	SNP	diploid	1983	178952085	178952085	A	T	ENST00000263967.3:c.3140A>T							12	rs121913279
s_DS_bkm_070_T	H1047R	Missense_Mutation	SNP	diploid	1983	178952085	178952085	A	G	ENST00000263967.3:c.3140A>G	0.31	0.0006	253	554	1	1541	12	rs121913279
PD4110a	H1047R	Missense_Mutation	SNP		1983	178952085	178952085	A	G	ENST00000263967.3:c.3140A>G							12	rs121913279
TCGA-E2-A1IO-01	E542K	Missense_Mutation	SNP	gain	787	178936082	178936082	G	A	ENST00000263967.3:c.1624G>A	0.22		8	29			12	rs121913273
TCGA-E9-A1RI-01	H1047L	Missense_Mutation	SNP	diploid	1983	178952085	178952085	A	T	ENST00000263967.3:c.3140A>T	0.26		16	46			12	rs121913279
TCGA-D8-A1XO-01	E542K	Missense_Mutation	SNP	diploid	787	178936082	178936082	G	A	ENST00000263967.3:c.1624G>A	0.38		33	55		80	12	rs121913273
TCGA-AR-A2LJ-01	H1047R	Missense_Mutation	SNP	diploid	1983	178952085	178952085	A	G	ENST00000263967.3:c.3140A>G	0.3		8	19		21	12	rs121913279
TCGA-AO-A12A-01	E542K	Missense_Mutation	SNP	diploid	787	178936082	178936082	G	A	ENST00000263967.3:c.1624G>A							12	rs121913273
TCGA-B6-A0X7-01	H1047R	Missense_Mutation	SNP	diploid	1983	178952085	178952085	A	G	ENST00000263967.3:c.3140A>G							12	rs121913279
P-0000075-T01-IM3	H1047R	Missense_Mutation	SNP	diploid	1983	178952085	178952085	A	G	ENST00000263967.3:c.3140A>G	0.91		598	61		142	12	rs121913279
P-0010979-T02-IM5	H1047R	Missense_Mutation	SNP	diploid	1983	178952085	178952085	A	G	ENST00000263967.3:c.3140A>G	0.29		249	609		591	12	rs121913279
MB-3181	M1043V	Missense_Mutation	SNP	amp	107	178952072	178952072	A	G	ENST00000263967.3:c.3127A>G							12	rs1057519936
MB-3396	C420R	Missense_Mutation	SNP	diploid	52	178927980	178927980	T	C	ENST00000263967.3:c.1258T>C							12	rs121913272
MTS-T0233	C420R	Missense_Mutation	SNP		52	178927980	178927980	T	C	ENST00000263967.3:c.1258T>C							12	rs121913272
MB-0534	N345K	Missense_Mutation	SNP	diploid	73	178921553	178921553	T	A	ENST00000263967.3:c.1035T>A							12	rs121913284
MB-2791	N345K	Missense_Mutation	SNP	diploid	73	178921553	178921553	T	A	ENST00000263967.3:c.1035T>A							12	rs121913284
MB-4697	N345K	Missense_Mutation	SNP	diploid	73	178921553	178921553	T	A	ENST00000263967.3:c.1035T>A							12	rs121913284
MB-4843	E453Q	Missense_Mutation	SNP	diploid	28	178928079	178928079	G	C	ENST00000263967.3:c.1357G>C							12	rs1057519925
PD4196a	C420R	Missense_Mutation	SNP		52	178927980	178927980	T	C	ENST00000263967.3:c.1258T>C							12	rs121913272
brca_smc_2018_BR128	C420R	Missense_Mutation	SNP		52	178927980	178927980	T	C	ENST00000263967.3:c.1258T>C							12	rs121913272
P-0002562-T01-IM3	E453Q	Missense_Mutation	SNP	diploid	28	178928079	178928079	G	C	ENST00000263967.3:c.1357G>C	0.46		206	240		247	12	rs1057519925
MB-5072	E542A	Missense_Mutation	SNP	diploid	787	178936083	178936083	A	C	ENST00000263967.3:c.1625A>C							12	rs1057519927
MB-4801	H450_P458del	In_Frame_Del	DEL	diploid		178928067	178928093	CCTCATGGATTAGAAGATTTGCTGAAC	-	ENST00000263967.3:c.1348_1374del							12
TCGA-EW-A1J1-01	N1044Y	Missense_Mutation	SNP	diploid	32	178952075	178952075	A	T	ENST00000263967.3:c.3130A>T	0.34		33	65			12
P-0003570-T01-IM5	E545K	Missense_Mutation	SNP	diploid	1431	178936091	178936091	G	A	ENST00000263967.3:c.1633G>A	0.24		71	221		151	12	rs104886003
MB-7235	H1047R	Missense_Mutation	SNP	diploid	1983	178952085	178952085	A	G	ENST00000263967.3:c.3140A>G							12	rs121913279
P-0009406-T03-IM6	H1047R	Missense_Mutation	SNP	diploid	1983	178952085	178952085	A	G	ENST00000263967.3:c.3140A>G	0.37		361	617		618	12	rs121913279
BR-V-003	H1047R	Missense_Mutation	SNP		1983	178952085	178952085	A	G	ENST00000263967.3:c.3140A>G							12	rs121913279
MB-4801	H1065Y	Missense_Mutation	SNP	diploid	8	178952138	178952138	C	T	ENST00000263967.3:c.3193C>T							12
MB-3181	E726K	Missense_Mutation	SNP	amp	27	178938934	178938934	G	A	ENST00000263967.3:c.2176G>A							12	rs867262025
MB-4697	E726K	Missense_Mutation	SNP	diploid	27	178938934	178938934	G	A	ENST00000263967.3:c.2176G>A							12	rs867262025
MB-4843	E726K	Missense_Mutation	SNP	diploid	27	178938934	178938934	G	A	ENST00000263967.3:c.2176G>A							12	rs867262025
MB-5623	E726K	Missense_Mutation	SNP	diploid	27	178938934	178938934	G	A	ENST00000263967.3:c.2176G>A							12	rs867262025
MTS-T1829	D1017N	Missense_Mutation	SNP		10	178951994	178951994	G	A	ENST00000263967.3:c.3049G>A							12
MB-4801	Q1064H	Missense_Mutation	SNP	diploid	1	178952137	178952137	G	T	ENST00000263967.3:c.3192G>T							12
TCGA-AR-A2LO-01	D520V	Missense_Mutation	SNP	diploid	2	178936017	178936017	A	T	ENST00000263967.3:c.1559A>T	0.08		4	44		93	12
P-0000075-T01-IM3	N142K	Missense_Mutation	SNP	diploid		178917551	178917551	T	A	ENST00000263967.3:c.426T>A	0.38		95	152		40	12
MB-0215	E545K	Missense_Mutation	SNP	diploid	1431	178936091	178936091	G	A	ENST00000263967.3:c.1633G>A							11	rs104886003
MB-0322	E545K	Missense_Mutation	SNP	gain	1431	178936091	178936091	G	A	ENST00000263967.3:c.1633G>A							11	rs104886003
MB-5656	E545K	Missense_Mutation	SNP	diploid	1431	178936091	178936091	G	A	ENST00000263967.3:c.1633G>A							11	rs104886003
MB-7006	E545K	Missense_Mutation	SNP	diploid	1431	178936091	178936091	G	A	ENST00000263967.3:c.1633G>A							11	rs104886003
MB-7042	E545K	Missense_Mutation	SNP	diploid	1431	178936091	178936091	G	A	ENST00000263967.3:c.1633G>A							11	rs104886003
TCGA-BH-A0DT-01	E545K	Missense_Mutation	SNP	diploid	1431	178936091	178936091	G	A	ENST00000263967.3:c.1633G>A	0.28		60	155			11	rs104886003
TCGA-A2-A0EW-01	Q546R	Missense_Mutation	SNP	diploid	212	178936095	178936095	A	G	ENST00000263967.3:c.1637A>G	0.23		42	140			11	rs397517201
P-0000607-T01-IM3	E545Q	Missense_Mutation	SNP	diploid	1431	178936091	178936091	G	C	ENST00000263967.3:c.1633G>C	0.13		42	275		142	11	rs104886003
MB-3079	E542K	Missense_Mutation	SNP	diploid	787	178936082	178936082	G	A	ENST00000263967.3:c.1624G>A							11	rs121913273
MB-4362	E542K	Missense_Mutation	SNP	diploid	787	178936082	178936082	G	A	ENST00000263967.3:c.1624G>A							11	rs121913273
MB-5451	E542K	Missense_Mutation	SNP	diploid	787	178936082	178936082	G	A	ENST00000263967.3:c.1624G>A							11	rs121913273
MB-5656	E542K	Missense_Mutation	SNP	diploid	787	178936082	178936082	G	A	ENST00000263967.3:c.1624G>A							11	rs121913273
MB-6116	E542K	Missense_Mutation	SNP	diploid	787	178936082	178936082	G	A	ENST00000263967.3:c.1624G>A							11	rs121913273
MB-7006	E542K	Missense_Mutation	SNP	diploid	787	178936082	178936082	G	A	ENST00000263967.3:c.1624G>A							11	rs121913273
MB-2617	H1047R	Missense_Mutation	SNP	diploid	1983	178952085	178952085	A	G	ENST00000263967.3:c.3140A>G							11	rs121913279
MB-4887	H1047R	Missense_Mutation	SNP	diploid	1983	178952085	178952085	A	G	ENST00000263967.3:c.3140A>G							11	rs121913279
MB-4996	H1047R	Missense_Mutation	SNP	shallowdel	1983	178952085	178952085	A	G	ENST00000263967.3:c.3140A>G							11	rs121913279
MB-5147	H1047R	Missense_Mutation	SNP	diploid	1983	178952085	178952085	A	G	ENST00000263967.3:c.3140A>G							11	rs121913279
MB-5338	H1047R	Missense_Mutation	SNP	gain	1983	178952085	178952085	A	G	ENST00000263967.3:c.3140A>G							11	rs121913279
MB-5592	H1047R	Missense_Mutation	SNP	diploid	1983	178952085	178952085	A	G	ENST00000263967.3:c.3140A>G							11	rs121913279
MB-5593	H1047R	Missense_Mutation	SNP	diploid	1983	178952085	178952085	A	G	ENST00000263967.3:c.3140A>G							11	rs121913279
MB-5656	H1047R	Missense_Mutation	SNP	diploid	1983	178952085	178952085	A	G	ENST00000263967.3:c.3140A>G							11	rs121913279
MTS-T0339	H1047R	Missense_Mutation	SNP		1983	178952085	178952085	A	G	ENST00000263967.3:c.3140A>G							11	rs121913279
MTS-T2105	H1047R	Missense_Mutation	SNP		1983	178952085	178952085	A	G	ENST00000263967.3:c.3140A>G							11	rs121913279
TCGA-D8-A1XO-01	E542K	Missense_Mutation	SNP	diploid	787	178936082	178936082	G	A	ENST00000263967.3:c.1624G>A	0.38		33	55			11	rs121913273
TCGA-E2-A14U-01	E542K	Missense_Mutation	SNP	diploid	787	178936082	178936082	G	A	ENST00000263967.3:c.1624G>A	0.11		6	51			11	rs121913273
TCGA-AO-A12A-01	E542K	Missense_Mutation	SNP	diploid	787	178936082	178936082	G	A	ENST00000263967.3:c.1624G>A	0.37		41	70			11	rs121913273
TCGA-E9-A227-01	H1047R	Missense_Mutation	SNP	diploid	1983	178952085	178952085	A	G	ENST00000263967.3:c.3140A>G	0.31		26	57			11	rs121913279
P-0008595-T02-IM5	E542K	Missense_Mutation	SNP	diploid	787	178936082	178936082	G	A	ENST00000263967.3:c.1624G>A	0.21		42	161		205	11	rs121913273
P-0012889-T01-IM5	E542K	Missense_Mutation	SNP	diploid	787	178936082	178936082	G	A	ENST00000263967.3:c.1624G>A	0.5		75	76		210	11	rs121913273
P-0000381-T01-IM3	H1047R	Missense_Mutation	SNP	diploid	1983	178952085	178952085	A	G	ENST00000263967.3:c.3140A>G	0.18		118	529		256	11	rs121913279
P-0001383-T01-IM3	H1047R	Missense_Mutation	SNP	diploid	1983	178952085	178952085	A	G	ENST00000263967.3:c.3140A>G	0.4		144	212		288	11	rs121913279
P-0000607-T01-IM3	H1047L	Missense_Mutation	SNP	diploid	1983	178952085	178952085	A	T	ENST00000263967.3:c.3140A>T	0.2		138	565		303	11	rs121913279
MB-2617	P471L	Missense_Mutation	SNP	diploid	6	178928226	178928226	C	T	ENST00000263967.3:c.1412C>T							11	rs1057519872
MB-4012	P471L	Missense_Mutation	SNP	diploid	6	178928226	178928226	C	T	ENST00000263967.3:c.1412C>T							11	rs1057519872
MB-0150	N345K	Missense_Mutation	SNP	diploid	73	178921553	178921553	T	A	ENST00000263967.3:c.1035T>A							11	rs121913284
MB-4836	N345K	Missense_Mutation	SNP	diploid	73	178921553	178921553	T	A	ENST00000263967.3:c.1035T>A							11	rs121913284
MB-6322	N345K	Missense_Mutation	SNP	diploid	73	178921553	178921553	T	A	ENST00000263967.3:c.1035T>A							11	rs121913284
MB-7107	N345K	Missense_Mutation	SNP	diploid	73	178921553	178921553	T	A	ENST00000263967.3:c.1035T>A							11	rs121913284
MB-4708	E453K	Missense_Mutation	SNP	gain	28	178928079	178928079	G	A	ENST00000263967.3:c.1357G>A							11	rs1057519925
brca_smc_2018_BR154	N345K	Missense_Mutation	SNP		73	178921553	178921553	T	A	ENST00000263967.3:c.1035T>A							11	rs121913284
TCGA-AR-A2LM-01	N345K	Missense_Mutation	SNP	diploid	73	178921553	178921553	T	A	ENST00000263967.3:c.1035T>A	0.23		10	34			11	rs121913284
TCGA-MS-A51U-01	N345K	Missense_Mutation	SNP	diploid	73	178921553	178921553	T	A	ENST00000263967.3:c.1035T>A	0.17		8	39			11	rs121913284
TCGA-A2-A0YI-01	N345K	Missense_Mutation	SNP	diploid	73	178921553	178921553	T	A	ENST00000263967.3:c.1035T>A	0.21		10	38		78	11	rs121913284
TCGA-AR-A2LM-01	N345K	Missense_Mutation	SNP	diploid	73	178921553	178921553	T	A	ENST00000263967.3:c.1035T>A	0.24		10	32		74	11	rs121913284
MB-4362	E970K	Missense_Mutation	SNP	diploid	6	178948136	178948136	G	A	ENST00000263967.3:c.2908G>A							11
P-0006355-T01-IM5	R108_I112delinsV	In_Frame_Del	DEL	amp		178916935	178916947	CGTGAAGAAAAGA	G	ENST00000263967.3:c.322_334delinsG	0.49		892	936		524	11
P-0009406-T01-IM3	H1047R	Missense_Mutation	SNP	diploid	1983	178952085	178952085	A	G	ENST00000263967.3:c.3140A>G	0.32		167	358		266	11	rs121913279
P-0009406-T02-IM5	H1047R	Missense_Mutation	SNP	diploid	1983	178952085	178952085	A	G	ENST00000263967.3:c.3140A>G	0.28		275	706		335	11	rs121913279
BR-M-036	H1047R	Missense_Mutation	SNP		1983	178952085	178952085	A	G	ENST00000263967.3:c.3140A>G							11	rs121913279
TCGA-B6-A0RQ-01	E542G	Missense_Mutation	SNP	diploid	787	178936083	178936083	A	G	ENST00000263967.3:c.1625A>G	0.12		19	136		125	11	rs1057519927
MB-7006	E726K	Missense_Mutation	SNP	diploid	27	178938934	178938934	G	A	ENST00000263967.3:c.2176G>A							11	rs867262025
MB-7042	M1004I	Missense_Mutation	SNP	diploid	13	178951957	178951957	G	A	ENST00000263967.3:c.3012G>A							11
P-0000381-T01-IM3	E726K	Missense_Mutation	SNP	diploid	27	178938934	178938934	G	A	ENST00000263967.3:c.2176G>A	0.19		50	211		78	11	rs867262025
MB-7006	D725N	Missense_Mutation	SNP	diploid	2	178938931	178938931	G	A	ENST00000263967.3:c.2173G>A							11
MB-4769	K724del	In_Frame_Del	DEL	amp		178938923	178938925	AGA	-	ENST00000263967.3:c.2170_2172del							11
MB-0463	E545K	Missense_Mutation	SNP	diploid	1431	178936091	178936091	G	A	ENST00000263967.3:c.1633G>A							10	rs104886003
MB-2564	E545K	Missense_Mutation	SNP	diploid	1431	178936091	178936091	G	A	ENST00000263967.3:c.1633G>A							10	rs104886003
MB-4313	E545K	Missense_Mutation	SNP	gain	1431	178936091	178936091	G	A	ENST00000263967.3:c.1633G>A							10	rs104886003
MB-5259	E545K	Missense_Mutation	SNP	shallowdel	1431	178936091	178936091	G	A	ENST00000263967.3:c.1633G>A							10	rs104886003
MB-5272	E545K	Missense_Mutation	SNP	diploid	1431	178936091	178936091	G	A	ENST00000263967.3:c.1633G>A							10	rs104886003
MB-5521	E545K	Missense_Mutation	SNP	diploid	1431	178936091	178936091	G	A	ENST00000263967.3:c.1633G>A							10	rs104886003
MB-6065	E545K	Missense_Mutation	SNP	diploid	1431	178936091	178936091	G	A	ENST00000263967.3:c.1633G>A							10	rs104886003
MB-5471	E545D	Missense_Mutation	SNP	amp	1431	178936093	178936093	G	C	ENST00000263967.3:c.1635G>C							10	rs121913275
s_DS_bkm_073_T	E545K	Missense_Mutation	SNP	diploid	1431	178936091	178936091	G	A	ENST00000263967.3:c.1633G>A	0.24		77	242		757	10	rs104886003
TCGA-A2-A4RY-01	E545K	Missense_Mutation	SNP	diploid	1431	178936091	178936091	G	A	ENST00000263967.3:c.1633G>A	0.15		10	58			10	rs104886003
P-0005242-T01-IM5	E545K	Missense_Mutation	SNP	diploid	1431	178936091	178936091	G	A	ENST00000263967.3:c.1633G>A	0.68		365	169		297	10	rs104886003
P-0012534-T01-IM5	E545K	Missense_Mutation	SNP	diploid	1431	178936091	178936091	G	A	ENST00000263967.3:c.1633G>A	0.22		106	377		231	10	rs104886003
P-0014970-T01-IM6	E545K	Missense_Mutation	SNP	diploid	1431	178936091	178936091	G	A	ENST00000263967.3:c.1633G>A	0.1		84	725		646	10	rs104886003
P-0001568-T01-IM3	E545Q	Missense_Mutation	SNP	diploid	1431	178936091	178936091	G	C	ENST00000263967.3:c.1633G>C	0.04		19	446		182	10	rs104886003
P-0004720-T01-IM5	E545Q	Missense_Mutation	SNP	diploid	1431	178936091	178936091	G	C	ENST00000263967.3:c.1633G>C	0.18		72	338		636	10	rs104886003
MB-2971	E542K	Missense_Mutation	SNP	diploid	787	178936082	178936082	G	A	ENST00000263967.3:c.1624G>A							10	rs121913273
MB-4928	E542K	Missense_Mutation	SNP	diploid	787	178936082	178936082	G	A	ENST00000263967.3:c.1624G>A							10	rs121913273
MB-0325	H1047R	Missense_Mutation	SNP	gain	1983	178952085	178952085	A	G	ENST00000263967.3:c.3140A>G							10	rs121913279
MB-0554	H1047R	Missense_Mutation	SNP	diploid	1983	178952085	178952085	A	G	ENST00000263967.3:c.3140A>G							10	rs121913279
MB-4603	H1047R	Missense_Mutation	SNP	diploid	1983	178952085	178952085	A	G	ENST00000263967.3:c.3140A>G							10	rs121913279
MB-4961	H1047R	Missense_Mutation	SNP	diploid	1983	178952085	178952085	A	G	ENST00000263967.3:c.3140A>G							10	rs121913279
MB-5293	H1047R	Missense_Mutation	SNP	diploid	1983	178952085	178952085	A	G	ENST00000263967.3:c.3140A>G							10	rs121913279
MB-5360	H1047R	Missense_Mutation	SNP	diploid	1983	178952085	178952085	A	G	ENST00000263967.3:c.3140A>G							10	rs121913279
MB-5392	H1047R	Missense_Mutation	SNP	diploid	1983	178952085	178952085	A	G	ENST00000263967.3:c.3140A>G							10	rs121913279
MB-5412	H1047R	Missense_Mutation	SNP	diploid	1983	178952085	178952085	A	G	ENST00000263967.3:c.3140A>G							10	rs121913279
MB-5417	H1047R	Missense_Mutation	SNP	gain	1983	178952085	178952085	A	G	ENST00000263967.3:c.3140A>G							10	rs121913279
MB-5491	H1047R	Missense_Mutation	SNP	diploid	1983	178952085	178952085	A	G	ENST00000263967.3:c.3140A>G							10	rs121913279
MB-6006	H1047R	Missense_Mutation	SNP	diploid	1983	178952085	178952085	A	G	ENST00000263967.3:c.3140A>G							10	rs121913279
MB-6101	H1047R	Missense_Mutation	SNP	shallowdel	1983	178952085	178952085	A	G	ENST00000263967.3:c.3140A>G							10	rs121913279
MB-7020	H1047R	Missense_Mutation	SNP	shallowdel	1983	178952085	178952085	A	G	ENST00000263967.3:c.3140A>G							10	rs121913279
MB-7097	H1047R	Missense_Mutation	SNP	diploid	1983	178952085	178952085	A	G	ENST00000263967.3:c.3140A>G							10	rs121913279
MB-7244	H1047R	Missense_Mutation	SNP	diploid	1983	178952085	178952085	A	G	ENST00000263967.3:c.3140A>G							10	rs121913279
MB-7250	H1047R	Missense_Mutation	SNP	diploid	1983	178952085	178952085	A	G	ENST00000263967.3:c.3140A>G							10	rs121913279
MTS-T0062	H1047R	Missense_Mutation	SNP	diploid	1983	178952085	178952085	A	G	ENST00000263967.3:c.3140A>G							10	rs121913279
MB-6283	H1047L	Missense_Mutation	SNP	diploid	1983	178952085	178952085	A	T	ENST00000263967.3:c.3140A>T							10	rs121913279
s_DS_bkm_063_T	H1047R	Missense_Mutation	SNP	diploid	1983	178952085	178952085	A	G	ENST00000263967.3:c.3140A>G	0.41	0.0006	378	542	1	1541	10	rs121913279
s_DS_bkm_071_T	H1047R	Missense_Mutation	SNP	diploid	1983	178952085	178952085	A	G	ENST00000263967.3:c.3140A>G	0.35	0.0006	137	258	1	1541	10	rs121913279
PD3983a	H1047R	Missense_Mutation	SNP		1983	178952085	178952085	A	G	ENST00000263967.3:c.3140A>G							10	rs121913279
brca_smc_2018_BR135	H1047R	Missense_Mutation	SNP		1983	178952085	178952085	A	G	ENST00000263967.3:c.3140A>G							10	rs121913279
TCGA-AR-A2LJ-01	H1047R	Missense_Mutation	SNP	diploid	1983	178952085	178952085	A	G	ENST00000263967.3:c.3140A>G	0.3		8	19			10	rs121913279
P-0003233-T01-IM5	E542K	Missense_Mutation	SNP	diploid	787	178936082	178936082	G	A	ENST00000263967.3:c.1624G>A	0.12		10	75		153	10	rs121913273
P-0010917-T01-IM5	E542K	Missense_Mutation	SNP	diploid	787	178936082	178936082	G	A	ENST00000263967.3:c.1624G>A	0.11		36	285		240	10	rs121913273
P-0000041-T01-IM3	H1047R	Missense_Mutation	SNP	diploid	1983	178952085	178952085	A	G	ENST00000263967.3:c.3140A>G	0.47		229	256		751	10	rs121913279
P-0000295-T01-IM3	H1047R	Missense_Mutation	SNP	diploid	1983	178952085	178952085	A	G	ENST00000263967.3:c.3140A>G	0.09		34	325		226	10	rs121913279
P-0000495-T01-IM3	H1047R	Missense_Mutation	SNP	diploid	1983	178952085	178952085	A	G	ENST00000263967.3:c.3140A>G	0.45	0.0031	347	429	1	319	10	rs121913279
P-0002366-T01-IM3	H1047R	Missense_Mutation	SNP	diploid	1983	178952085	178952085	A	G	ENST00000263967.3:c.3140A>G	0.3		255	602		558	10	rs121913279
P-0004589-T01-IM5	H1047R	Missense_Mutation	SNP	diploid	1983	178952085	178952085	A	G	ENST00000263967.3:c.3140A>G	0.24	0.0023	115	372	1	425	10	rs121913279
P-0005165-T01-IM5	H1047R	Missense_Mutation	SNP	diploid	1983	178952085	178952085	A	G	ENST00000263967.3:c.3140A>G	0.2		79	315		444	10	rs121913279
P-0006249-T01-IM5	H1047R	Missense_Mutation	SNP	diploid	1983	178952085	178952085	A	G	ENST00000263967.3:c.3140A>G	0.69		429	195		601	10	rs121913279
P-0006723-T01-IM5	H1047R	Missense_Mutation	SNP	diploid	1983	178952085	178952085	A	G	ENST00000263967.3:c.3140A>G	0.2		145	576		429	10	rs121913279
P-0010361-T02-IM5	H1047R	Missense_Mutation	SNP	diploid	1983	178952085	178952085	A	G	ENST00000263967.3:c.3140A>G	0.72		960	367		573	10	rs121913279
P-0015025-T01-IM6	H1047R	Missense_Mutation	SNP	diploid	1983	178952085	178952085	A	G	ENST00000263967.3:c.3140A>G	0.26		149	419		373	10	rs121913279
P-0002239-T01-IM3	H1047L	Missense_Mutation	SNP	diploid	1983	178952085	178952085	A	T	ENST00000263967.3:c.3140A>T	0.07		31	422		395	10	rs121913279
P-0009907-T01-IM5	H1047L	Missense_Mutation	SNP	diploid	1983	178952085	178952085	A	T	ENST00000263967.3:c.3140A>T	0.27	0.0017	125	346	1	595	10	rs121913279
MB-4998	C420R	Missense_Mutation	SNP	gain	52	178927980	178927980	T	C	ENST00000263967.3:c.1258T>C							10	rs121913272
MB-4730	N345K	Missense_Mutation	SNP	diploid	73	178921553	178921553	T	A	ENST00000263967.3:c.1035T>A							10	rs121913284
MB-7237	N345K	Missense_Mutation	SNP	diploid	73	178921553	178921553	T	A	ENST00000263967.3:c.1035T>A							10	rs121913284
MB-7283	N345K	Missense_Mutation	SNP	diploid	73	178921553	178921553	T	A	ENST00000263967.3:c.1035T>A							10	rs121913284
MB-4126	G1049R	Missense_Mutation	SNP	diploid	53	178952090	178952090	G	C	ENST00000263967.3:c.3145G>C							10	rs121913277
MB-5510	G1049R	Missense_Mutation	SNP	diploid	53	178952090	178952090	G	C	ENST00000263967.3:c.3145G>C							10	rs121913277
MB-5412	R108H	Missense_Mutation	SNP	diploid	33	178916936	178916936	G	A	ENST00000263967.3:c.323G>A							10	rs886042002
MB-4421	G106V	Missense_Mutation	SNP	diploid	18	178916930	178916930	G	T	ENST00000263967.3:c.317G>T							10	rs1057519930
s_DS_bkm_077_T	C420R	Missense_Mutation	SNP	diploid	52	178927980	178927980	T	C	ENST00000263967.3:c.1258T>C	0.41		66	94		964	10	rs121913272
TCGA-BH-A1FE-01	K111E	Missense_Mutation	SNP	diploid	36	178916944	178916944	A	G	ENST00000263967.3:c.331A>G	0.32		20	42			10	rs1057519933
TCGA-A2-A0YI-01	N345K	Missense_Mutation	SNP	diploid	73	178921553	178921553	T	A	ENST00000263967.3:c.1035T>A	0.2		10	39			10	rs121913284
TCGA-A2-A0YI-01	N345K	Missense_Mutation	SNP	diploid	73	178921553	178921553	T	A	ENST00000263967.3:c.1035T>A	0.2		10	39		80	10	rs121913284
TCGA-A2-A0YI-01	N345K	Missense_Mutation	SNP	diploid	73	178921553	178921553	T	A	ENST00000263967.3:c.1035T>A							10	rs121913284
P-0014317-T01-IM6	C420R	Missense_Mutation	SNP	diploid	52	178927980	178927980	T	C	ENST00000263967.3:c.1258T>C	0.26		116	338		232	10	rs121913272
P-0005611-T01-IM5	M1043I	Missense_Mutation	SNP	diploid	107	178952074	178952074	G	C	ENST00000263967.3:c.3129G>C	0.02		16	707		495	10
P-0005611-T01-IM5	E39K	Missense_Mutation	SNP	diploid	9	178916728	178916728	G	A	ENST00000263967.3:c.115G>A	0.02		35	1497		1108	10
MB-2971	Y1021H	Missense_Mutation	SNP	diploid	38	178952006	178952006	T	C	ENST00000263967.3:c.3061T>C							10
MB-0554	D1029H	Missense_Mutation	SNP	diploid	6	178952030	178952030	G	C	ENST00000263967.3:c.3085G>C							10
BR-M-184	H1047R	Missense_Mutation	SNP		1983	178952085	178952085	A	G	ENST00000263967.3:c.3140A>G							10	rs121913279
MB-5225	Y1021C	Missense_Mutation	SNP	gain	38	178952007	178952007	A	G	ENST00000263967.3:c.3062A>G							10	rs121913288
P-0006723-T01-IM5	E81K	Missense_Mutation	SNP	diploid	36	178916854	178916854	G	A	ENST00000263967.3:c.241G>A	0.16		186	1013		717	10	rs1057519929
TCGA-B6-A0RQ-01	E542G	Missense_Mutation	SNP	diploid	787	178936083	178936083	A	G	ENST00000263967.3:c.1625A>G	0.12		19	136			10	rs1057519927
MB-0463	E726K	Missense_Mutation	SNP	diploid	27	178938934	178938934	G	A	ENST00000263967.3:c.2176G>A							10	rs867262025
MB-4961	E726K	Missense_Mutation	SNP	diploid	27	178938934	178938934	G	A	ENST00000263967.3:c.2176G>A							10	rs867262025
MB-6006	E726K	Missense_Mutation	SNP	diploid	27	178938934	178938934	G	A	ENST00000263967.3:c.2176G>A							10	rs867262025
P-0005242-T01-IM5	E726K	Missense_Mutation	SNP	diploid	27	178938934	178938934	G	A	ENST00000263967.3:c.2176G>A	0.73		298	111		219	10	rs867262025
P-0010917-T01-IM5	E726K	Missense_Mutation	SNP	diploid	27	178938934	178938934	G	A	ENST00000263967.3:c.2176G>A	0.15		51	292		183	10	rs867262025
MB-0554	H1048R	Missense_Mutation	SNP	diploid	12	178952088	178952088	A	G	ENST00000263967.3:c.3143A>G							10	rs1553826184
MB-7244	H1048R	Missense_Mutation	SNP	diploid	12	178952088	178952088	A	G	ENST00000263967.3:c.3143A>G							10	rs1553826184
MB-5526	V146I	Missense_Mutation	SNP	gain		178917561	178917561	G	A	ENST00000263967.3:c.436G>A							10	rs755969956
P-0005032-T01-IM5	L455Wfs*6	Frame_Shift_Del	DEL	diploid		178928083	178928105	ATTTGCTGAACCCTATTGGTGTT	-	ENST00000263967.3:c.1362_1384del	0.1		62	583		418	10
P-0005032-T01-IM5	L452Qfs*5	Frame_Shift_Del	DEL	diploid		178928076	178928077	TT	C	ENST00000263967.3:c.1354_1355delinsC	0.1		67	589		425	10
MB-0167	E545K	Missense_Mutation	SNP	diploid	1431	178936091	178936091	G	A	ENST00000263967.3:c.1633G>A							9	rs104886003
MB-3435	E545K	Missense_Mutation	SNP	diploid	1431	178936091	178936091	G	A	ENST00000263967.3:c.1633G>A							9	rs104886003
MB-4360	E545K	Missense_Mutation	SNP	diploid	1431	178936091	178936091	G	A	ENST00000263967.3:c.1633G>A							9	rs104886003
MB-4661	E545K	Missense_Mutation	SNP	diploid	1431	178936091	178936091	G	A	ENST00000263967.3:c.1633G>A							9	rs104886003
MB-4739	E545K	Missense_Mutation	SNP	diploid	1431	178936091	178936091	G	A	ENST00000263967.3:c.1633G>A							9	rs104886003
MB-5453	E545K	Missense_Mutation	SNP	diploid	1431	178936091	178936091	G	A	ENST00000263967.3:c.1633G>A							9	rs104886003
MB-5495	E545K	Missense_Mutation	SNP	gain	1431	178936091	178936091	G	A	ENST00000263967.3:c.1633G>A							9	rs104886003
MB-6042	E545K	Missense_Mutation	SNP	diploid	1431	178936091	178936091	G	A	ENST00000263967.3:c.1633G>A							9	rs104886003
MB-7252	E545K	Missense_Mutation	SNP	diploid	1431	178936091	178936091	G	A	ENST00000263967.3:c.1633G>A							9	rs104886003
MTS-T0343	E545K	Missense_Mutation	SNP		1431	178936091	178936091	G	A	ENST00000263967.3:c.1633G>A							9	rs104886003
MTS-T0394	E545K	Missense_Mutation	SNP		1431	178936091	178936091	G	A	ENST00000263967.3:c.1633G>A							9	rs104886003
MTS-T2412	E545K	Missense_Mutation	SNP	diploid	1431	178936091	178936091	G	A	ENST00000263967.3:c.1633G>A							9	rs104886003
s_DS_bkm_042_T	E545K	Missense_Mutation	SNP	diploid	1431	178936091	178936091	G	A	ENST00000263967.3:c.1633G>A	0.41		112	160		726	9	rs104886003
TCGA-E9-A249-01	E545K	Missense_Mutation	SNP	diploid	1431	178936091	178936091	G	A	ENST00000263967.3:c.1633G>A	0.32		25	52			9	rs104886003
P002-04-Post-cfDNA	E545K	Missense_Mutation	SNP		1431	178936091	178936091	G	A	ENST00000263967.3:c.1633G>A							9	rs104886003
P-0000216-T02-IM3	E545K	Missense_Mutation	SNP	diploid	1431	178936091	178936091	G	A	ENST00000263967.3:c.1633G>A	0.29	0.0075	84	209	1	132	9	rs104886003
P-0000216-T02-IM3	E545K	Missense_Mutation	SNP	diploid	1431	178936091	178936091	G	A	ENST00000263967.3:c.1633G>A	0.29	0.0075	84	209	1	132	9	rs104886003
P-0001491-T01-IM3	E545K	Missense_Mutation	SNP	diploid	1431	178936091	178936091	G	A	ENST00000263967.3:c.1633G>A	0.34		69	132		151	9	rs104886003
P-0002562-T02-IM5	E545K	Missense_Mutation	SNP	diploid	1431	178936091	178936091	G	A	ENST00000263967.3:c.1633G>A	0.44		225	281		191	9	rs104886003
P-0002775-T01-IM3	E545K	Missense_Mutation	SNP	diploid	1431	178936091	178936091	G	A	ENST00000263967.3:c.1633G>A	0.35		73	134		189	9	rs104886003
P-0004433-T01-IM5	E545K	Missense_Mutation	SNP	diploid	1431	178936091	178936091	G	A	ENST00000263967.3:c.1633G>A	0.07		23	316		441	9	rs104886003
P-0009936-T01-IM5	E545K	Missense_Mutation	SNP	diploid	1431	178936091	178936091	G	A	ENST00000263967.3:c.1633G>A	0.19		74	317		183	9	rs104886003
P-0015670-T01-IM6	Q546K	Missense_Mutation	SNP	diploid	212	178936094	178936094	C	A	ENST00000263967.3:c.1636C>A	0.34		462	887		489	9	rs121913286
MB-7168	E542K	Missense_Mutation	SNP	diploid	787	178936082	178936082	G	A	ENST00000263967.3:c.1624G>A							9	rs121913273
MTS-T1560	E542K	Missense_Mutation	SNP		787	178936082	178936082	G	A	ENST00000263967.3:c.1624G>A							9	rs121913273
MB-2952	H1047R	Missense_Mutation	SNP	diploid	1983	178952085	178952085	A	G	ENST00000263967.3:c.3140A>G							9	rs121913279
MB-3032	H1047R	Missense_Mutation	SNP	diploid	1983	178952085	178952085	A	G	ENST00000263967.3:c.3140A>G							9	rs121913279
MB-3254	H1047R	Missense_Mutation	SNP	diploid	1983	178952085	178952085	A	G	ENST00000263967.3:c.3140A>G							9	rs121913279
MB-4426	H1047R	Missense_Mutation	SNP	shallowdel	1983	178952085	178952085	A	G	ENST00000263967.3:c.3140A>G							9	rs121913279
MB-4873	H1047R	Missense_Mutation	SNP	diploid	1983	178952085	178952085	A	G	ENST00000263967.3:c.3140A>G							9	rs121913279
MB-5050	H1047R	Missense_Mutation	SNP	diploid	1983	178952085	178952085	A	G	ENST00000263967.3:c.3140A>G							9	rs121913279
MB-5179	H1047R	Missense_Mutation	SNP	diploid	1983	178952085	178952085	A	G	ENST00000263967.3:c.3140A>G							9	rs121913279
MB-5213	H1047R	Missense_Mutation	SNP	gain	1983	178952085	178952085	A	G	ENST00000263967.3:c.3140A>G							9	rs121913279
MB-5224	H1047R	Missense_Mutation	SNP	diploid	1983	178952085	178952085	A	G	ENST00000263967.3:c.3140A>G							9	rs121913279
MB-5280	H1047R	Missense_Mutation	SNP	diploid	1983	178952085	178952085	A	G	ENST00000263967.3:c.3140A>G							9	rs121913279
MB-5409	H1047R	Missense_Mutation	SNP	diploid	1983	178952085	178952085	A	G	ENST00000263967.3:c.3140A>G							9	rs121913279
MB-5525	H1047R	Missense_Mutation	SNP	diploid	1983	178952085	178952085	A	G	ENST00000263967.3:c.3140A>G							9	rs121913279
MB-5558	H1047R	Missense_Mutation	SNP	shallowdel	1983	178952085	178952085	A	G	ENST00000263967.3:c.3140A>G							9	rs121913279
MB-5580	H1047R	Missense_Mutation	SNP	diploid	1983	178952085	178952085	A	G	ENST00000263967.3:c.3140A>G							9	rs121913279
MB-5614	H1047R	Missense_Mutation	SNP	gain	1983	178952085	178952085	A	G	ENST00000263967.3:c.3140A>G							9	rs121913279
MB-6019	H1047R	Missense_Mutation	SNP	diploid	1983	178952085	178952085	A	G	ENST00000263967.3:c.3140A>G							9	rs121913279
MB-6071	H1047R	Missense_Mutation	SNP	diploid	1983	178952085	178952085	A	G	ENST00000263967.3:c.3140A>G							9	rs121913279
MB-7185	H1047R	Missense_Mutation	SNP	diploid	1983	178952085	178952085	A	G	ENST00000263967.3:c.3140A>G							9	rs121913279
MB-7241	H1047R	Missense_Mutation	SNP	diploid	1983	178952085	178952085	A	G	ENST00000263967.3:c.3140A>G							9	rs121913279
MB-7276	H1047R	Missense_Mutation	SNP	diploid	1983	178952085	178952085	A	G	ENST00000263967.3:c.3140A>G							9	rs121913279
MB-3104	H1047L	Missense_Mutation	SNP	diploid	1983	178952085	178952085	A	T	ENST00000263967.3:c.3140A>T							9	rs121913279
MTS-T0224	H1047L	Missense_Mutation	SNP		1983	178952085	178952085	A	T	ENST00000263967.3:c.3140A>T							9	rs121913279
s_DS_bkm_076_T	H1047R	Missense_Mutation	SNP	diploid	1983	178952085	178952085	A	G	ENST00000263967.3:c.3140A>G	0.22	0.0006	154	549	1	1541	9	rs121913279
brca_smc_2018_BB01_130	H1047R	Missense_Mutation	SNP		1983	178952085	178952085	A	G	ENST00000263967.3:c.3140A>G							9	rs121913279
brca_smc_2018_BR052	H1047R	Missense_Mutation	SNP		1983	178952085	178952085	A	G	ENST00000263967.3:c.3140A>G							9	rs121913279
brca_smc_2018_BB01_013	H1047L	Missense_Mutation	SNP		1983	178952085	178952085	A	T	ENST00000263967.3:c.3140A>T							9	rs121913279
TCGA-HN-A2OB-01	E542K	Missense_Mutation	SNP	diploid	787	178936082	178936082	G	A	ENST00000263967.3:c.1624G>A	0.26		17	48			9	rs121913273
TCGA-D8-A1JU-01	H1047R	Missense_Mutation	SNP	diploid	1983	178952085	178952085	A	G	ENST00000263967.3:c.3140A>G	0.14		7	43		45	9	rs121913279
P-0005666-T01-IM5	H1047R	Missense_Mutation	SNP	diploid	1983	178952085	178952085	A	G	ENST00000263967.3:c.3140A>G	0.19		125	525		781	9	rs121913279
P025-04-Post-cfDNA	H1047R	Missense_Mutation	SNP		1983	178952085	178952085	A	G	ENST00000263967.3:c.3140A>G							9	rs121913279
P017-04-Post-cfDNA	H1047L	Missense_Mutation	SNP		1983	178952085	178952085	A	T	ENST00000263967.3:c.3140A>T							9	rs121913279
P032-04-Post-cfDNA	H1047L	Missense_Mutation	SNP		1983	178952085	178952085	A	T	ENST00000263967.3:c.3140A>T							9	rs121913279
P-0000704-T01-IM3	E542K	Missense_Mutation	SNP	diploid	787	178936082	178936082	G	A	ENST00000263967.3:c.1624G>A	0.59	0.0081	130	91	1	123	9	rs121913273
P-0005620-T02-IM5	E542K	Missense_Mutation	SNP	diploid	787	178936082	178936082	G	A	ENST00000263967.3:c.1624G>A	0.33	0.005	116	238	1	200	9	rs121913273
P-0005640-T01-IM5	E542K	Missense_Mutation	SNP	diploid	787	178936082	178936082	G	A	ENST00000263967.3:c.1624G>A	0.36		103	183		281	9	rs121913273
P-0002841-T01-IM3	H1047R	Missense_Mutation	SNP	diploid	1983	178952085	178952085	A	G	ENST00000263967.3:c.3140A>G	0.25		229	690		380	9	rs121913279
P-0005666-T01-IM5	H1047R	Missense_Mutation	SNP	diploid	1983	178952085	178952085	A	G	ENST00000263967.3:c.3140A>G	0.19		125	525		781	9	rs121913279
P-0008572-T01-IM5	H1047R	Missense_Mutation	SNP	diploid	1983	178952085	178952085	A	G	ENST00000263967.3:c.3140A>G	0.1		43	391		306	9	rs121913279
P-0010235-T01-IM5	H1047R	Missense_Mutation	SNP	diploid	1983	178952085	178952085	A	G	ENST00000263967.3:c.3140A>G	0.61		163	105		490	9	rs121913279
P-0010361-T01-IM5	H1047R	Missense_Mutation	SNP	diploid	1983	178952085	178952085	A	G	ENST00000263967.3:c.3140A>G	0.36		255	452		316	9	rs121913279
P-0013771-T01-IM5	H1047R	Missense_Mutation	SNP	diploid	1983	178952085	178952085	A	G	ENST00000263967.3:c.3140A>G	0.13	0.0019	91	591	1	522	9	rs121913279
P-0014952-T01-IM6	H1047R	Missense_Mutation	SNP	diploid	1983	178952085	178952085	A	G	ENST00000263967.3:c.3140A>G	0.27		163	440		615	9	rs121913279
P-0015097-T01-IM6	H1047R	Missense_Mutation	SNP	diploid	1983	178952085	178952085	A	G	ENST00000263967.3:c.3140A>G	0.08	0.0015	44	519	1	676	9	rs121913279
MB-3171	C420R	Missense_Mutation	SNP	diploid	52	178927980	178927980	T	C	ENST00000263967.3:c.1258T>C							9	rs121913272
MB-0571	N345K	Missense_Mutation	SNP	diploid	73	178921553	178921553	T	A	ENST00000263967.3:c.1035T>A							9	rs121913284
MB-4607	N345K	Missense_Mutation	SNP	diploid	73	178921553	178921553	T	A	ENST00000263967.3:c.1035T>A							9	rs121913284
MTS-T0334	N345K	Missense_Mutation	SNP		73	178921553	178921553	T	A	ENST00000263967.3:c.1035T>A							9	rs121913284
MB-5120	G1049R	Missense_Mutation	SNP	diploid	53	178952090	178952090	G	C	ENST00000263967.3:c.3145G>C							9	rs121913277
MB-3254	E453K	Missense_Mutation	SNP	diploid	28	178928079	178928079	G	A	ENST00000263967.3:c.1357G>A							9	rs1057519925
P-0008998-T01-IM5	C420R	Missense_Mutation	SNP	diploid	52	178927980	178927980	T	C	ENST00000263967.3:c.1258T>C	0.09		23	245		249	9	rs121913272
P-0015097-T01-IM6	E453K	Missense_Mutation	SNP	diploid	28	178928079	178928079	G	A	ENST00000263967.3:c.1357G>A	0.1		72	652		850	9	rs1057519925
P-0002841-T01-IM3	K111N	Missense_Mutation	SNP	diploid	36	178916946	178916946	G	T	ENST00000263967.3:c.333G>T	0.29		246	594		315	9
P-0002562-T02-IM5	E453Q	Missense_Mutation	SNP	diploid	28	178928079	178928079	G	C	ENST00000263967.3:c.1357G>C	0.43		433	580		315	9	rs1057519925
MB-5493	R93L	Missense_Mutation	SNP	diploid	38	178916891	178916891	G	T	ENST00000263967.3:c.278G>T							9
MB-0571	N1044K	Missense_Mutation	SNP	diploid	32	178952077	178952077	T	A	ENST00000263967.3:c.3132T>A							9	rs1576949960
MB-4739	P104R	Missense_Mutation	SNP	diploid	4	178916924	178916924	C	G	ENST00000263967.3:c.311C>G							9
MB-5377	E110_R115delinsG	In_Frame_Del	DEL	diploid		178916942	178916956	AAAAGATCCTCAATC	-	ENST00000263967.3:c.329_343del							9
s_DS_bkm_026_T	N107Y	Missense_Mutation	SNP	diploid	1	178916932	178916932	A	T	ENST00000263967.3:c.319A>T	0.51		150	147		1155	9
P-0014466-T01-IM6	G118D	Missense_Mutation	SNP	diploid	32	178917478	178917478	G	A	ENST00000263967.3:c.353G>A	0.13		74	504		274	9	rs587777790
P-0002915-T01-IM3	E970K	Missense_Mutation	SNP	diploid	6	178948136	178948136	G	A	ENST00000263967.3:c.2908G>A	0.22		117	427		451	9
P-0000947-T01-IM3	H419_C420del	In_Frame_Del	DEL	diploid		178927977	178927982	CACTGT	-	ENST00000263967.3:c.1256_1261del	0.24		45	140		88	9
MB-6019	E110del	In_Frame_Del	DEL	diploid		178916938	178916940	GAA	-	ENST00000263967.3:c.328_330del							9
MTS-T0397	E110del	In_Frame_Del	DEL			178916938	178916940	GAA	-	ENST00000263967.3:c.328_330del							9
BR-V-015	E545K	Missense_Mutation	SNP		1431	178936091	178936091	G	A	ENST00000263967.3:c.1633G>A							9	rs104886003
MB-6019	Y1021C	Missense_Mutation	SNP	diploid	38	178952007	178952007	A	G	ENST00000263967.3:c.3062A>G							9	rs121913288
P-0014488-T01-IM6	E81K	Missense_Mutation	SNP	diploid	36	178916854	178916854	G	A	ENST00000263967.3:c.241G>A	0.07		85	1123		538	9	rs1057519929
P-0013771-T01-IM5	E726K	Missense_Mutation	SNP	diploid	27	178938934	178938934	G	A	ENST00000263967.3:c.2176G>A	0.1		34	295		253	9	rs867262025
MB-7024	G414R	Missense_Mutation	SNP	diploid		178927477	178927477	G	C	ENST00000263967.3:c.1240G>C							9
MB-4607	F83C	Missense_Mutation	SNP	diploid	1	178916861	178916861	T	G	ENST00000263967.3:c.248T>G							9
MB-5179	I459T	Missense_Mutation	SNP	diploid		178928098	178928098	T	C	ENST00000263967.3:c.1376T>C							9
P-0004433-T01-IM5	L252F	Missense_Mutation	SNP	diploid		178919271	178919271	A	T	ENST00000263967.3:c.756A>T	0.09	0.0015	83	819	1	680	9
MB-0320	E545K	Missense_Mutation	SNP	diploid	1431	178936091	178936091	G	A	ENST00000263967.3:c.1633G>A							8	rs104886003
MB-2964	E545K	Missense_Mutation	SNP	diploid	1431	178936091	178936091	G	A	ENST00000263967.3:c.1633G>A							8	rs104886003
MB-3492	E545K	Missense_Mutation	SNP	amp	1431	178936091	178936091	G	A	ENST00000263967.3:c.1633G>A							8	rs104886003
MB-3606	E545K	Missense_Mutation	SNP	gain	1431	178936091	178936091	G	A	ENST00000263967.3:c.1633G>A							8	rs104886003
MB-4046	E545K	Missense_Mutation	SNP	diploid	1431	178936091	178936091	G	A	ENST00000263967.3:c.1633G>A							8	rs104886003
MB-4281	E545K	Missense_Mutation	SNP	diploid	1431	178936091	178936091	G	A	ENST00000263967.3:c.1633G>A							8	rs104886003
MB-5048	E545K	Missense_Mutation	SNP	diploid	1431	178936091	178936091	G	A	ENST00000263967.3:c.1633G>A							8	rs104886003
MB-5123	E545K	Missense_Mutation	SNP	diploid	1431	178936091	178936091	G	A	ENST00000263967.3:c.1633G>A							8	rs104886003
MB-5166	E545K	Missense_Mutation	SNP	diploid	1431	178936091	178936091	G	A	ENST00000263967.3:c.1633G>A							8	rs104886003
MB-5365	E545K	Missense_Mutation	SNP	shallowdel	1431	178936091	178936091	G	A	ENST00000263967.3:c.1633G>A							8	rs104886003
MB-5368	E545K	Missense_Mutation	SNP	gain	1431	178936091	178936091	G	A	ENST00000263967.3:c.1633G>A							8	rs104886003
MB-5543	E545K	Missense_Mutation	SNP	amp	1431	178936091	178936091	G	A	ENST00000263967.3:c.1633G>A							8	rs104886003
MB-6195	E545K	Missense_Mutation	SNP	diploid	1431	178936091	178936091	G	A	ENST00000263967.3:c.1633G>A							8	rs104886003
MB-7220	E545K	Missense_Mutation	SNP	diploid	1431	178936091	178936091	G	A	ENST00000263967.3:c.1633G>A							8	rs104886003
MB-7254	E545K	Missense_Mutation	SNP	gain	1431	178936091	178936091	G	A	ENST00000263967.3:c.1633G>A							8	rs104886003
MTS-T1329	E545K	Missense_Mutation	SNP		1431	178936091	178936091	G	A	ENST00000263967.3:c.1633G>A							8	rs104886003
MTS-T2423	E545A	Missense_Mutation	SNP		1431	178936092	178936092	A	C	ENST00000263967.3:c.1634A>C							8	rs121913274
MB-5332	Q546R	Missense_Mutation	SNP	diploid	212	178936095	178936095	A	G	ENST00000263967.3:c.1637A>G							8	rs397517201
MTS-T0222	Q546R	Missense_Mutation	SNP		212	178936095	178936095	A	G	ENST00000263967.3:c.1637A>G							8	rs397517201
MB-4959	Q546P	Missense_Mutation	SNP	diploid	212	178936095	178936095	A	C	ENST00000263967.3:c.1637A>C							8	rs397517201
s_DS_bkm_029_T	E545K	Missense_Mutation	SNP	diploid	1431	178936091	178936091	G	A	ENST00000263967.3:c.1633G>A	0.25		82	246		726	8	rs104886003
s_DS_bkm_068_T	E545K	Missense_Mutation	SNP	diploid	1431	178936091	178936091	G	A	ENST00000263967.3:c.1633G>A	0.19		11	47		757	8	rs104886003
TCGA-BH-A0H5-01	E545K	Missense_Mutation	SNP	diploid	1431	178936091	178936091	G	A	ENST00000263967.3:c.1633G>A							8	rs104886003
P-0001351-T02-IM5	E545K	Missense_Mutation	SNP	diploid	1431	178936091	178936091	G	A	ENST00000263967.3:c.1633G>A	0.05		21	392		199	8	rs104886003
P-0015051-T01-IM6	E545G	Missense_Mutation	SNP	diploid	1431	178936092	178936092	A	G	ENST00000263967.3:c.1634A>G	0.06		45	721		492	8	rs121913274
P-0000216-T01-IM3	E545K	Missense_Mutation	SNP	diploid	1431	178936091	178936091	G	A	ENST00000263967.3:c.1633G>A	0.34		165	318		203	8	rs104886003
P-0000288-T01-IM3	E545K	Missense_Mutation	SNP	diploid	1431	178936091	178936091	G	A	ENST00000263967.3:c.1633G>A	0.29		276	679		121	8	rs104886003
[truncated: 1,660 more rows]
